# Supplementary material for: Structural insights into opposing actions of neurosteroids on GABAA receptors
Source: Nat Commun. 2023 Aug 22;14:5091. doi: 10.1038/s41467-023-40800-1 (PMC10444788; doi:10.1038/s41467-023-40800-1)
Supplement: Supplementary file 4 — Source Data [file 41467_2023_40800_MOESM4_ESM.xlsx]

## Sheet: Fig3i
	Apo	ALP
Water numbers	3	5
	3	3
	0	3
	0	5
	0	6
	2	7
	0	3
	1	9
	2	7
	0	7
	2	8
	3	6
	0	5
	0	3
	1	6
	1	6
	1	4
	1	0
	2	3
	2	4
	1	9
	2	8
	0	4
	2	5
	2	3
	0	5
	3	5
	3	5
	2	6
	3	7
	2	4
	2	4
	2	4
	2	8
	4	7
	3	5
	2	5
	3	6
	4	8
	4	5
	1	6
	3	5
	2	3
	3	6
	1	8
	5	8
	2	5
	4	6
	1	4
	2	8
	3	5
	3	5
	2	6
	3	4
	3	6
	3	4
	4	3
	2	2
	2	4
	3	2
	1	5
	2	2
	2	7
	4	5
	4	3
	4	4
	5	1
	2	1
	3	2
	1	6
	4	3
	1	5
	1	3
	1	4
	2	5
	6	7
	1	4
	3	2
	3	3
	2	5
	2	2
	2	6
	3	1
	2	6
	3	2
	1	4
	2	3
	0	9
	2	4
	1	7
	1	4
	0	5
	2	5
	1	3
	2	6
	1	4
	3	4
	1	3
	2	1
	3	6
	0	7
	1	5
	0	6
	2	2
	2	3
	2	5
	2	5
	3	7
	2	8
	1	3
	1	7
	1	7
	1	5
	1	4
	2	3
	4	6
	4	6
	3	7
	4	9
	3	4
	3	7
	2	6
	3	6
	4	5
	2	4
	3	6
	2	6
	3	9
	3	10
	2	7
	3	9
	3	9
	5	7
	2	5
	1	11
	5	6
	3	5
	2	8
	1	9
	3	5
	1	7
	1	5
	1	7
	2	6
	2	6
	0	8
	1	9
	2	10
	0	4
	4	5
	1	8
	2	3
	1	5
	2	9
	2	7
	1	5
	2	4
	2	5
	2	8
	2	5
	3	5
	1	4
	2	5
	4	7
	0	6
	2	6
	2	7
	2	0
	3	5
	1	1
	2	4
	3	5
	2	1
	3	2
	3	6
	3	2
	1	0
	0	3
	1	3
	0	2
	3	4
	0	4
	3	2
	1	1
	2	2
	3	3
	5	0
	0	0
	3	1
	1	1
	2	0
	1	1
	3	2
	1	0
	0	1
	3	2
	2	1
	2	3
	2	3
	2	1
	2	1
	3	1
	1	0
	1	3
	2	2
	3	0
	2	1
	2	0
	5	0
	3	0
	2	1
	2	1
	4	3
	2	2
	4	4
	3	4
	3	6
	2	2
	1	3
	1	1
	1	4
	0	3
	2	4
	2	2
	3	5
	1	3
	0	5
	2	1
	0	2
	2	3
	2	5
	2	4
	2	3
	5	6
	3	9
	4	9
	2	8
	3	5
	0	8
	2	10
	0	6
	2	5
	0	12
	1	7
	2	6
	0	5
	1	5
	2	7
	1	3
	1	3
	0	2
	2	2
	0	6
	2	2
	1	5
	2	1
	2	3
	3	2
	2	7
	0	6
	3	4
	3	2
	2	4
	1	4
	1	5
	1	6
	1	8
	1	4
	1	4
	0	5
	3	5
	1	5
	1	7
	1	7
	3	6
	0	8
	3	7
	2	7
	1	7
	2	6
	0	10
	0	6
	1	8
	1	8
	2	9
	1	7
	1	8
	1	4
	0	5
	1	7
	0	2
	1	7
	0	4
	1	4
	2	6
	1	7
	0	9
	2	7
	2	8
	0	11
	2	7
	4	5
	2	7
	2	7
	3	4
	2	3
	2	5
	1	8
	1	7
	3	7
	2	6
	2	8
	2	6
	0	11
	0	5
	0	7
	3	7
	1	7
	1	5
	2	9
	0	4
	3	9
	0	6
	2	7
	2	5
	2	8
	1	6
	2	7
	2	8
	3	5
	1	6
	3	1
	1	1
	2	2
	2	0
	2	6
	2	10
	4	4
	1	3
	2	8
	3	4
	2	5
	1	8
	2	5
	1	2
	1	2
	3	4
	2	3
	1	4
	1	4
	0	5
	0	3
	3	3
	1	8
	2	5
	2	7
	2	4
	1	5
	0	4
	1	3
	0	6
	2	6
	0	5
	3	5
	2	2
	4	4
	2	10
	0	9
	3	7
	1	6
	0	6
	3	8
	1	6
	4	10
	3	6
	2	10
	1	8
	2	7
	2	5
	5	4
	1	7
	0	7
	0	8
	0	8
	1	5
	2	5
	0	4
	3	6
	1	5
	1	11
	2	8
	2	9
	0	6
	2	9
	1	8
	1	7
	0	8
	2	6
	2	5
	1	6
	0	7
	0	10
	0	6
	1	8
	3	11
	2	8
	0	5
	1	4
	0	3
	2	2
	0	1
	0	9
	2	4
	3	2
	0	8
	0	10
	2	5
	0	6
	0	7
	0	9
	0	7
	0	4
	0	6
	0	6
	2	5
	0	6
	0	5
	1	7
	3	8
	0	5
	1	4
	0	2
	0	5
	0	4
	1	6
	0	5
	0	5
	2	3
	1	4
	0	5
	0	5
	0	6
	2	9
	1	5
	0	3
	2	5
	1	8
	0	5
	1	8
	1	5
	0	4
	0	6
	0	8
	0	5
	1	6
	2	9
	0	3
	2	8
	0	5
	2	7
	1	8
	1	6
	1	6
	1	8
	1	8
	0	7
	2	8
	0	8
	0	6
	0	6
	0	12
	0	3
	0	10
	0	10
	0	8
	0	8
	0	11
	2	8
	0	3
	1	8
	0	11
	0	8
	2	7
	0	10
	1	6
	1	5
	0	6
	0	5
	0	4
	0	8
	3	6
	3	5
	0	7
	0	5
	2	4
	0	5
	2	6
	0	5
	1	7
	2	9
	2	5
	0	6
	1	5
	0	6
	0	2
	0	5
	0	7
	3	7
	1	3
	0	3
	2	3
	0	9
	3	3
	0	4
	0	3
	0	7
	0	5
	2	6
	1	8
	2	10
	1	5
	1	5
	0	5
	2	9
	2	7
	0	7
	2	6
	1	4
	1	8
	1	7
	1	6
	2	6
	3	5
	1	4
	3	8
	2	4
	1	2
	2	10
	0	8
	1	3
	1	11
	3	5
	0	6
	1	6
	0	8
	1	5
	1	5
	4	7
	2	6
	0	6
	1	3
	0	2
	1	4
	3	7
	2	6
	2	5
	2	6
	2	8
	1	6
	2	8
	1	7
	2	8
	3	5
	2	4
	3	3
	3	4
	6	4
	4	3
	2	4
	3	1
	2	4
	3	6
	5	10
	3	8
	0	8
	2	9
	1	7
	3	6
	2	7
	2	4
	5	1
	4	3
	5	6
	1	0
	1	4
	2	4
	2	3
	3	2
	3	6
	1	5
	2	3
	0	2
	1	2
	2	6
	0	7
	0	4
	4	6
	1	2
	0	3
	1	1
	0	3
	1	4
	0	5
	1	7
	0	10
	1	6
	0	5
	1	5
	1	12
	1	6
	0	8
	1	7
	0	7
	2	9
	1	9
	0	7
	0	6
	0	7
	2	7
	0	8
	0	4
	0	8
	0	2
	3	5
	0	4
	0	8
	0	7
	1	8
	0	5
	1	9
	0	5
	1	5
	2	5
	0	6
	2	4
	0	4
	0	6
	2	6
	2	7
	1	5
	0	5
	0	7
	2	7
	0	6
	0	7
	0	7
	0	4
	0	8
	3	6
	1	7
	1	6
	0	5
	0	6
	1	4
	0	8
	0	4
	0	6
	1	6
	0	8
	0	8
	0	6
	0	4
	1	4
	2	6
	0	6
	1	6
	1	3
	1	6
	2	5
	1	5
	0	5
	0	5
	0	4
	0	1
	0	2
	0	2
	0	3
	0	2
	0	3
	0	2
	1	4
	0	4
	2	3
	0	4
	1	6
	1	5
	0	7
	0	3
	0	4
	1	4
	1	5
	0	5
	0	4
	0	7
	1	6
	0	8
	0	6
	0	9
	2	10
	2	7
	0	4
	0	9
	0	5
	1	4
	2	6
	2	6
	1	8
	2	9
	0	9
	0	9
	0	8
	0	9
	0	12
	3	6
	0	8
	3	9
	3	10
	3	10
	3	7
	3	10
	4	12
	6	8
	3	5
	7	11
	8	10
	8	9
	4	12
	6	6
	8	13
	4	10
	6	9
	4	10
	4	6
	3	9
	3	4
	4	10
	6	5
	4	3
	9	6
	6	9
	7	9
	2	10
	5	9
	3	7
	5	8
	5	9
	7	11
	4	10
	4	14
	5	11
	2	9
	6	13
	8	6
	2	6
	4	10
	4	3
	3	3
	2	6
	5	5
	3	7
	1	8
	3	3
	8	7
	4	3
	4	1
	3	10
	1	9
	2	8
	4	13
	8	9
	5	9
	7	13
	6	12
	4	14
	4	11
	6	11
	4	14
	0	10
	4	12
	3	15
	3	11
	2	11
	2	11
	0	8
	3	11
	3	8
	3	10
	1	11
	2	9
	4	11
	5	13
	2	11
	3	8
	3	11
	3	11
	1	11
	3	12
	4	15
	2	8
	2	11
	4	8
	5	10
	3	10
	3	8
	1	9
	3	12
	3	11
	3	10
	3	6
	2	8
	2	12
	2	8
	2	10
	4	7
	0	6
	1	4
	4	4
	0	7
	3	3
	2	4
	3	8
	2	8
	2	8
	1	9
	1	10
	2	7
	3	7
	1	9
	2	9
	2	10
	2	11
	4	9
	3	5
	3	11
	2	12
	3	10
	2	7
	1	10
	0	10
	3	11
	3	6
	2	7
	0	5
	0	7
	3	9
	4	12
	4	12
	3	10
	4	11
	3	7
	2	7
	4	7
	1	9
	2	8
	1	7
	2	8
	2	9
	4	7
	2	5
	3	10
	0	6
	0	9
	1	8
	4	10
	4	8
	2	8
	3	9
	2	9
	2	7
	2	8
	4	11
	3	9
	3	6
	4	8
	2	7
	4	9
	2	10
	2	9
	3	5
	3	10
	2	9
	2	7
	2	8
	1	9
	5	10
	3	9
	2	8
	1	10
	1	9
	0	6
	1	7
	1	10
	2	6
	2	10
	2	7
	0	12
	0	7
	2	12
	2	7
	0	7
	1	12
	0	9
	2	11
	2	6
	3	10
	3	9
	3	7
	2	10
	2	11
	0	12
	1	7
	0	7
	1	9
	2	6
	2	8
	1	14
	1	9
	3	8
	2	5
	1	6
	1	9
	2	8
	1	5
	4	9
	1	8
	2	9
	1	10
	3	11
	4	10
	0	9
	3	9
	0	9
	3	10
	0	8
	0	7
	2	6
	3	7
	1	12
	1	6
	2	12
	2	6
	0	8
	4	11
	5	10
	4	7
	2	7
	1	6
	0	10
	1	7
	2	8
	2	9
	2	7
	1	6
	2	6
	0	5
	1	3
	3	6
	2	5
	3	11
	1	6
	0	8
	1	7
	3	10
	0	9
	3	5
	3	8
	2	9
	4	12
	3	7
	2	9
	3	5
	0	5
	3	8
	2	9
	1	7
	2	6
	2	10
	4	7
	0	8
	3	8
	5	9
	5	4
	4	9
	5	3
	4	10
	8	5
	6	9
	3	11
	2	11
	1	11
	1	10
	3	9
	1	7
	3	8
	3	7
	3	7
	1	8
	2	9
	1	7
	1	5
	2	10
	3	7
	2	6
	3	8
	6	8
	2	9
	3	8
	2	6
	3	8
	4	4
	3	7
	1	8
	2	8
	0	7
	1	9
	2	2
	2	5
	1	4
	2	5
	2	7
	3	3
	2	7
	3	3
	0	7
	3	6
	3	8
	2	5
	3	8
	4	6
	0	7
	3	7
	2	8
	3	7
	0	7
	3	5
	4	9
	2	8
	2	8
	1	10
	1	6
	4	6
	1	10
	2	6
	3	7
	2	6
	3	7
	3	8
	0	8
	1	8
	1	7
	1	7
	1	11
	4	5
	2	8
	1	8
	1	7
	1	10
	1	9
	0	11
	4	10
	2	12
	0	17
	2	11
	2	8
	1	10
	0	14
	0	8
	2	7
	1	12
	2	12
	0	11
	1	11
	0	11
	1	12
	2	13
	1	12
	2	10
	4	13
	2	13
	1	13
	0	14
	0	13
	3	9
	2	9
	2	7
	0	9
	1	15
	0	11
	0	11
	2	8
	2	8
	0	8
	1	10
	0	12
	1	11
	1	13
	0	12
	0	11
	1	14
	2	11
	2	12
	2	13
	2	12
	0	12
	1	10
	2	8
	1	13
	0	10
	0	16
	2	14
	2	10
	3	11
	2	10
	0	11
	1	12
	2	11
	2	11
	0	9
	2	11
	2	15
	0	15
	1	11
	1	10
	0	8
	0	5
	1	11
	2	9
	1	10
	0	13
	1	10
	2	15
	0	11
	1	13
	0	14
	0	8
	1	8
	1	8
	1	11
	1	9
	1	8
	0	5
	0	4
	2	9
	0	10
	2	10
	0	11
	2	4
	2	9
	1	8
	2	12
	0	13
	0	10
	0	9
	0	12
	0	9
	0	14
	0	11
	1	8
	0	13
	2	12
	1	10
	1	11
	1	7
	0	13
	1	11
	0	10
	0	9
	1	9
	1	6
	3	9
	1	9
	2	13
	1	11
	0	11
	0	5
	0	7
	2	7
	0	7
	1	6
	1	9
	2	11
	1	9
	0	10
	0	7
	0	11
	0	9
	0	9
	1	8
	0	12
	3	11
	0	9
	0	12
	1	12
	2	11
	2	11
	0	11
	0	8
	0	11
	0	12
	2	13
	0	10
	3	9
	0	9
	1	9
	1	10
	1	7
	1	8
	0	9
	0	11
	4	10
	3	5
	0	8
	0	10
	1	9
	0	7
	2	8
	1	9
	2	11
	0	10
	2	9
	1	9
	0	6
	0	10
	1	11
	0	12
	0	13
	0	12
	2	9
	0	10
	0	12
	2	13
	1	11
	0	11
	0	10
	0	8
	1	8
	0	13
	0	11
	1	11
	0	12
	0	10
	0	13
	1	11
	2	10
	0	12
	0	8
	2	12
	0	13
	1	10
	0	10
	3	5
	0	9
	1	7
	0	13
	0	10
	0	11
	2	10
	1	12
	0	10
	1	15
	0	12
	0	10
	0	10
	0	8
	3	6
	1	9
	1	7
	0	14
	0	13
	0	12
	0	14
	2	12
	0	11
	0	15
	0	15
	2	7
	0	10
	1	13
	0	12
	2	10
	0	12
	0	9
	1	11
	0	13
	0	9
	4	11
	2	12
	0	10
	0	13
	1	11
	0	9
	0	12
	0	12
	0	14
	2	16
	3	13
	3	13
	1	9
	2	15
	3	11
	3	11
	1	12
	2	10
	2	10
	1	8
	2	8
	4	8
	0	13
	3	12
	0	12
	1	12
	1	10
	3	11
	3	13
	2	9
	3	11
	1	10
	0	11
	0	10
	0	10
	1	10
	2	10
	0	10
	1	14
	1	9
	1	12
	1	13
	2	11
	2	11
	1	13
	2	9
	2	13
	2	12
	3	14
	3	5
	2	3
	3	8
	2	6
	5	6
	4	4
	2	7
	4	8
	4	4
	2	6
	1	5
	2	5
	4	10
	3	5
	3	7
	2	9
	1	6
	0	5
	4	6
	4	5
	3	5
	1	5
	1	3
	2	7
	2	8
	1	6
	2	4
	3	5
	4	8
	3	4
	3	5
	2	3
	2	8
	1	9
	2	8
	2	11
	2	8
	1	3
	1	6
	4	8
	0	6
	1	8
	0	9
	0	6
	3	9
	3	10
	2	8
	3	8
	2	7
	1	6
	0	9
	2	7
	2	10
	1	6
	1	8
	1	8
	3	5
	2	10
	4	6
	3	8
	0	9
	2	8
	1	6
	0	6
	0	5
	0	7
	2	10
	0	4
	0	7
	2	10
	0	8
	0	10
	0	6
	0	6
	3	6
	2	8
	0	4
	1	3
	2	7
	1	9
	2	7
	0	8
	0	7
	3	7
	4	9
	1	5
	3	7
	3	8
	3	5
	4	8
	3	5
	4	8
	4	6
	3	8
	4	5
	2	8
	3	6
	4	7
	4	5
	3	5
	3	5
	6	4
	1	7
	3	8
	4	5
	2	4
	0	7
	4	6
	2	5
	3	3
	3	4
	1	7
	4	7
	1	6
	3	6
	2	5
	2	5
	1	7
	1	5
	3	7
	2	8
	2	5
	2	6
	0	11
	1	5
	1	6
	4	7
	3	10
	1	5
	4	6
	4	6
	1	10
	3	8
	1	12
	4	8
	4	10
	3	10
	4	11
	4	9
	3	10
	4	9
	1	9
	1	7
	4	10
	3	11
	2	7
	5	9
	4	11
	3	11
	4	10
	4	12
	5	10
	5	10
	5	10
	6	7
	4	7
	3	8
	4	12
	3	9
	7	9
	1	9
	3	7
	6	6
	4	7
	3	8
	4	10
	2	12
	5	10
	4	10
	4	9
	6	8
	2	8
	3	6
	2	11
	2	8
	3	7
	2	10
	3	8
	2	9
	0	9
	1	7
	2	8
	1	10
	0	12
	2	13
	1	10
	3	11
	2	10
	2	10
	4	10
	3	11
	4	11
	2	10
	1	9
	1	12
	4	8
	3	11
	2	6
	2	9
	3	10
	4	12
	4	9
	2	9
	5	13
	5	14
	6	12
	5	8
	4	9
	3	9
	1	10
	2	10
	0	11
	2	11
	1	9
	1	11
	3	11
	0	11
	2	11
	2	12
	6	16
	6	16
	4	12
	1	11
	0	12
	1	9
	6	12
	3	16
	3	12
	2	13
	2	14
	5	8
	3	13
	5	13
	3	12
	4	10
	6	13
	3	10
	5	13
	5	16
	1	12
	2	16
	4	15
	3	15
	2	14
	4	13
	4	11
	3	10
	4	11
	2	17
	6	13
	0	14
	2	14
	2	13
	3	12
	1	12
	2	17
	3	15
	4	11
	2	16
	2	11
	2	17
	1	14
	1	14
	3	16
	0	17
	3	14
	3	11
	2	11
	3	12
	1	14
	1	13
	3	15
	2	15
	1	16
	1	7
	2	16
	5	13
	2	14
	5	11
	2	11
	2	13
	1	14
	3	7
	2	13
	2	12
	4	12
	4	12
	4	15
	4	14
	2	13
	3	11
	0	13
	2	17
	4	14
	1	9
	1	14
	2	11
	0	11
	0	13
	1	10
	4	12
	1	9
	1	9
	1	12
	2	9
	4	11
	1	9
	2	11
	2	9
	4	11
	4	13
	3	11
	0	14
	2	14
	1	8
	3	6
	1	12
	2	7
	0	12
	2	9
	5	10
	4	14
	2	10
	2	14
	0	11
	2	10
	1	12
	0	11
	0	15
	1	14
	2	11
	2	12
	1	13
	1	13
	2	10
	3	11
	3	11
	1	10
	3	13
	2	12
	0	7
	1	13
	2	10
	0	10
	0	11
	2	11
	3	12
	2	14
	1	11
	0	11
	3	11
	1	12
	1	15
	1	12
	2	10
	1	11
	1	11
	2	12
	1	12
	2	12
	1	10
	2	12
	2	13
	0	11
	2	11
	1	10
	2	11
	2	10
	1	15
	2	9
	0	10
	1	10
	2	13
	2	14
	2	10
	2	14
	1	13
	2	12
	1	17
	1	9
	1	12
	2	11
	2	10
	1	14
	1	9
	0	11
	1	10
	0	9
	0	8
	0	10
	1	9
	0	10
	0	14
	0	8
	0	11
	0	10
	0	11
	0	9
	0	10
	0	8
	0	10
	0	6
	0	11
	0	13
	0	10
	1	9
	0	11
	0	11
	0	11
	0	9
	1	10
	0	12
	0	10
	1	10
	0	9
	0	11
	0	12
	0	11
	0	11
	0	9
	0	11
	0	9
	0	10
	0	10
	0	10
	0	12
	0	8
	2	13
	2	10
	1	14
	2	14
	2	13
	1	11
	2	10
	0	9
	2	9
	0	10
	1	11
	3	9
	2	11
	0	9
	0	12
	1	8
	1	10
	3	9
	1	12
	0	14
	0	10
	0	13
	0	10
	1	9
	0	14
	1	16
	0	12
	1	11
	0	12
	0	13
	2	9
	0	11
	0	13
	3	11
	0	10
	0	12
	0	13
	2	11
	0	11
	1	12
	2	16
	1	10
	0	10
	3	12
	1	11
	1	14
	2	13
	0	12
	0	10
	3	13
	4	10
	1	15
	2	11
	1	10
	0	13
	2	13
	2	12
	1	14
	0	13
	0	12
	1	12
	1	11
	1	12
	1	14
	0	12
	1	12
	0	11
	1	11
	2	8
	2	11
	2	6
	2	7
	2	8
	3	11
	2	10
	0	10
	3	8
	1	10
	1	10
	1	10
	1	11
	2	14
	1	9
	0	8
	1	9
	0	12
	0	8
	1	11
	3	12
	0	13
	0	9
	2	11
	1	12
	1	9
	1	8
	0	9
	1	11
	2	11
	0	10
	0	10
	2	13
	3	12
	2	9
	1	8
	1	9
	2	12
	1	12
	0	11
	0	9
	3	9
	1	9
	1	17
	1	12
	0	10
	0	11
	2	10
	0	10
	2	12
	0	8
	0	11
	0	7
	0	8
	1	9
	0	11
	0	9
	0	10
	2	11
	0	8
	0	9
	0	9
	0	9
	1	12
	2	10
	1	10
	2	11
	1	12
	1	7
	2	11
	2	12
	2	11
	1	13
	1	8
	0	13
	2	10
	3	14
	1	11
	1	13
	1	12
	1	10
	0	13
	1	13
	1	11
	2	11
	1	11
	2	12
	2	7
	2	12
	0	10
	1	10
	0	3
	2	6
	2	9
	3	12
	2	12
	1	11
	1	6
	5	11
	2	13
	2	11
	0	9
	1	9
	2	10
	0	11
	3	9
	2	11
	1	12
	1	8
	2	7
	0	8
	2	7
	1	10
	2	8
	2	9
	1	10
	1	11
	0	11
	2	9
	1	11
	1	11
	2	4
	3	12
	2	10
	3	8
	0	9
	1	5
	1	9
	1	8
	2	10
	2	5
	1	6
	0	9
	2	11
	2	8
	0	8
	3	6
	1	9
	2	9
	1	9
	2	6
	0	9
	2	8
	1	8
	0	11
	2	7
	2	7
	2	6
	2	10
	2	8
	2	7
	1	4
	2	6
	1	9
	3	7
	1	11
	1	10
	2	8
	2	10
	1	9
	2	6
	0	7
	1	9
	1	9
	2	7
	2	5
	0	6
	2	5
	2	4
	2	8
[truncated: 796 more rows]

## Sheet: Fig3k
	Apo_rep1_chainA	Apo_rep1_chainB	Apo_rep1_chainC	Apo_rep1_chainD	Apo_rep1_chainE	Apo_rep2_chainA	Apo_rep2_chainB	Apo_rep2_chainC	Apo_rep2_chainD	Apo_rep2_chainE	Apo_rep3_chainA	Apo_rep3_chainB	Apo_rep3_chainC	Apo_rep3_chainD	Apo_rep3_chainE	Apo_rep4_chainA	Apo_rep4_chainB	Apo_rep4_chainC	Apo_rep4_chainD	Apo_rep4_chainE	ALP_rep1_chainA	ALP_rep1_chainB	ALP_rep1_chainC	ALP_rep1_chainD	ALP_rep1_chainE	ALP_rep2_chainA	ALP_rep2_chainB	ALP_rep2_chainC	ALP_rep2_chainD	ALP_rep2_chainE	ALP_rep3_chainA	ALP_rep3_chainB	ALP_rep3_chainC	ALP_rep3_chainD	ALP_rep3_chainE	ALP_rep4_chainA	ALP_rep4_chainB	ALP_rep4_chainC	ALP_rep4_chainD	ALP_rep4_chainE
ECD Expand	0	0	0	0	0	0	0	0	0	0	0	0	0	0	0	0	0	0	0	0	0	0	0	0	0	0	0	0	0	0	0	0	0	0	0	0	0	0	0	0
	1.57284e-05	1.57284e-05	1.70598e-05	0	8.52992e-06	1.57284e-05	1.57284e-05	1.70598e-05	0	8.52992e-06	1.57284e-05	1.57284e-05	1.70598e-05	0	8.52992e-06	1.57284e-05	1.57284e-05	1.70598e-05	0	8.52992e-06	0.00199892	1.07896e-05	0.0019989	1.61844e-05	1.52588e-05	0.00199892	1.07896e-05	0.0019989	1.61844e-05	1.52588e-05	0.00199892	1.07896e-05	0.0019989	1.61844e-05	1.52588e-05	0.00199892	1.07896e-05	0.0019989	1.61844e-05	1.52588e-05
	0.739702	0.729338	0.557455	0.739563	0.482573	0.476044	0.842235	0.413762	0.904112	0.455422	0.512575	0.418878	0.690738	1.05674	0.567021	0.649444	0.493414	0.652865	0.617734	0.53858	0.518465	0.461158	0.462536	0.420147	0.368968	0.4019	0.295504	0.47555	0.650504	0.296088	0.466898	0.601249	0.537282	0.57175	0.503489	0.364311	0.36901	0.702761	0.531471	0.33782
	0.879495	0.665322	0.934155	0.727276	0.626911	0.521215	0.625032	0.614499	0.685098	0.655004	0.718168	0.222186	0.773231	0.897541	0.537011	0.800018	0.761581	0.550533	1.1707	0.58922	0.26907	0.378347	0.561507	0.464444	0.267483	0.509414	0.341205	0.786373	0.619682	0.366583	0.616158	0.460112	0.471024	0.932029	0.518617	0.450726	0.295	0.903407	0.622351	0.500255
	1.07657	0.863909	0.665574	0.95843	0.372832	0.757495	0.919099	0.664792	0.606943	0.935676	0.772042	0.624923	0.465292	0.794954	0.878714	0.795366	0.62941	0.766464	1.09075	0.470379	0.624197	0.661374	0.627044	0.565143	0.216547	0.794799	0.511772	0.763377	0.836412	0.102674	0.647106	0.288025	0.845573	0.485663	0.271549	0.668046	0.285935	0.750683	0.791285	0.144503
	0.975217	0.604534	0.348067	0.92063	0.688887	0.756076	1.15799	0.471849	0.750112	0.93999	0.69228	0.809833	0.918219	0.876978	0.916905	0.785004	0.584074	0.681789	0.978461	0.545635	0.478393	0.293738	0.749967	0.457046	0.345307	0.763733	0.398647	0.62922	0.686086	0.235027	0.535795	0.13154	0.984372	0.492795	0.264501	0.593921	0.318518	0.783494	1.11786	0.633778
	1.1033	1.00562	0.883086	1.08723	0.356138	0.876904	0.916488	0.530733	0.634092	0.591458	1.30574	0.709193	0.760001	0.745839	1.03701	1.22907	0.701065	1.06636	1.00493	0.911789	0.591454	0.422008	0.747261	0.263333	0.382211	0.661629	0.562969	0.740326	0.759412	0.499654	0.874666	0.45655	1.03347	1.18239	0.340223	0.758473	0.390813	0.610087	0.811348	0.368419
	1.01259	0.932203	0.825847	0.97995	0.616359	1.10069	1.2096	0.290428	0.885335	0.881978	0.572098	0.498876	0.988187	0.791534	0.689542	1.26678	0.533183	0.941069	1.07268	0.745165	0.837713	0.337416	0.611408	0.477612	0.307336	0.871463	0.286329	1.25915	0.737212	0.539381	0.694882	0.19594	0.748785	0.635887	0.148409	0.897935	0.205884	0.993095	0.714087	0.416387
	1.00415	0.818952	0.785046	0.973298	0.715802	0.828459	1.10012	0.704121	0.859275	0.932963	0.843108	0.881588	1.01547	0.760058	0.654235	0.835557	0.707208	1.00535	1.18208	0.67807	0.736894	0.724572	0.606183	0.814962	0.615798	0.634508	0.380538	1.268	0.511404	0.721904	0.651295	0.326438	0.922243	0.503049	0.511327	1.02465	0.221965	1.16498	0.851078	0.510751
	0.946324	0.522843	0.933073	0.993241	0.966462	1.20151	1.05948	0.525299	0.681721	0.811676	1.00701	0.38814	1.03701	1.16197	0.773237	0.89701	0.444882	1.10563	1.05461	0.754742	0.799545	0.304505	0.762778	0.550785	0.44683	0.759589	0.78499	0.950367	1.15623	0.295654	0.43841	0.241484	0.925249	0.744091	0.406159	1.00971	0.133928	1.37137	0.949035	0.664217
	0.97928	0.923679	0.706758	1.22209	0.538565	1.1792	1.38263	0.487109	0.844493	0.652621	0.653731	0.773539	0.908886	1.0875	0.579024	1.06728	0.542399	1.08221	1.30524	0.110659	0.840818	0.26921	0.697172	0.318812	0.232098	0.82033	0.874298	1.09029	0.773324	0.237541	0.880814	0.404152	0.720525	0.428413	0.44387	0.764793	0.29569	0.919317	0.856446	0.58987
	1.09362	1.03946	1.18613	1.2182	0.682594	1.13404	1.41057	0.644249	0.901347	0.754739	0.545947	0.424774	0.966267	0.82669	0.751938	1.17645	0.791333	0.867284	1.15211	0.528075	1.1116	0.500162	0.356636	0.509433	0.382855	0.651122	0.670278	0.8102	0.839026	0.185838	0.576837	0.265854	0.964041	0.591601	0.416257	0.818008	0.29731	1.01622	0.871129	0.614311
	0.874482	0.856403	0.881062	0.612526	0.806599	1.19513	1.51763	0.654441	0.964899	0.920106	0.581164	0.704736	1.00429	0.816526	0.836056	1.1443	0.57791	0.875046	1.3962	0.587739	1.11766	0.469273	0.788654	0.303441	0.533855	0.657817	0.573578	0.752374	0.842782	0.347876	0.652997	0.381766	0.762908	0.818657	0.647764	1.0465	0.519259	1.21662	0.796861	0.87422
	0.897992	0.606355	1.27717	0.983607	0.897508	1.6791	1.65129	0.673742	0.477748	0.93571	0.729031	0.820273	0.94273	0.97554	0.867223	1.00024	0.834383	0.93136	1.11962	0.561948	0.698394	0.8787	0.622174	0.822999	0.548298	0.625619	0.581034	0.901168	0.970983	0.232684	0.781131	0.570869	1.21333	0.758119	0.700299	0.761226	0.340188	1.11139	1.07598	0.684623
	0.723295	0.841213	1.29881	0.760686	1.05422	1.35704	1.57919	0.943551	0.892205	0.681056	0.58741	0.700231	1.00656	1.08324	0.56963	1.01259	0.880828	0.865407	0.74605	0.692576	0.955236	0.612979	0.732576	0.666673	0.688582	0.766867	0.481783	0.953906	0.944272	0.150653	0.751091	0.487033	0.6114	0.654547	0.388106	0.647485	0.255526	1.17136	0.85064	0.592239
	0.899544	0.871816	1.11372	1.29141	0.818561	1.50429	1.22083	0.925362	0.668278	0.967497	0.830532	0.722132	1.1024	0.668513	0.503909	0.879024	0.706556	0.898367	0.954932	0.497604	0.860833	0.302037	0.366406	0.513591	0.594196	0.701908	0.347785	1.21394	0.574411	0.593501	0.508672	0.419736	0.664037	0.818373	0.529416	0.9322	0.564902	1.07208	0.88211	0.629492
	0.772141	0.818428	1.21581	1.42422	0.630777	1.57068	1.30649	0.879999	0.564991	1.08322	0.774615	0.846436	0.778708	0.621415	0.751505	1.2183	0.720066	0.898083	0.950087	0.776832	0.608789	0.39406	0.573689	0.846635	0.288531	0.696098	0.397739	1.12547	0.937842	0.364666	0.73981	0.544533	0.536227	0.705094	0.350406	0.81865	0.329164	1.36393	0.653825	0.465336
	0.728379	0.727751	0.883292	1.05645	0.93041	1.65913	1.57068	1.19793	0.399654	1.11381	0.487267	0.701253	0.992599	0.644029	0.64302	1.12104	0.639882	1.41788	1.49503	0.780325	0.756052	0.376899	0.674219	0.795876	0.546749	0.387694	0.628146	0.641428	1.00921	0.43897	0.817094	0.8488	0.738456	0.507291	0.283768	0.716986	0.584809	1.02826	1.04486	0.573112
	0.629156	0.688955	1.17766	1.08578	0.837078	1.38793	1.8048	1.03277	0.481549	0.968552	1.05993	0.710047	1.03094	0.648254	0.702358	1.18317	0.493262	1.1851	1.14739	0.580155	0.980292	0.693702	0.476021	0.936189	0.167727	0.6796	0.596113	0.861112	0.961146	0.290384	0.901072	0.991617	0.821389	0.675795	0.399971	0.915759	0.607618	1.27833	0.882461	0.672187
	0.61417	0.834774	1.34433	1.37488	0.998998	1.79842	1.35652	0.775277	0.334706	0.738699	0.886045	0.502974	1.06851	1.01779	0.568645	1.27192	0.419939	1.19739	1.18375	0.55518	0.653847	0.191627	0.584416	0.596953	0.217476	0.465425	0.759433	1.1802	1.15474	0.400967	0.646718	0.544053	0.564444	0.898121	0.449288	1.04751	0.418829	1.11863	0.913095	0.673555
	1.13306	0.906999	1.0796	1.07041	1.00135	1.69893	1.51764	0.99124	0.250367	1.0762	0.753412	0.669732	0.875659	0.8848	0.723442	0.976934	0.75313	1.12965	1.46032	0.476702	0.642842	0.464259	0.580696	0.663983	0.497987	0.575894	0.686215	0.526445	1.00023	0.277992	0.846077	0.514059	0.760819	0.552027	0.843092	0.786511	0.432758	1.31923	1.01057	0.566392
	0.785042	0.937273	1.20367	0.84937	0.830608	1.27899	1.52587	1.14512	0.521764	0.720577	0.820572	0.512178	0.765271	1.03301	0.58574	0.910825	0.926529	0.976174	1.22765	0.776952	0.598051	0.36309	0.654019	0.864245	0.321546	0.618775	0.509551	1.11585	0.922619	0.225848	0.704481	0.329815	0.763611	0.729679	0.74992	1.15036	0.203596	1.17072	1.26789	0.752174
	0.891453	0.854289	0.96631	1.22972	0.960552	1.46037	1.42487	1.10082	0.282713	1.10214	0.88855	0.671305	0.898773	1.09493	0.575462	0.959179	0.817436	1.31657	1.32589	0.89419	0.823982	0.364818	0.69028	0.850741	0.422481	0.633894	0.460554	1.18137	1.19338	0.698348	0.88082	0.764687	0.771755	0.925111	0.512291	1.1173	0.307261	0.852562	0.796667	0.722619
	0.753844	0.901021	1.15128	1.27937	0.937119	1.59278	1.41091	1.16326	0.400613	0.97463	0.806749	0.539337	0.887075	0.925952	0.735048	0.773231	0.994811	1.02373	1.02337	0.703077	0.816473	0.190147	0.704687	1.35819	0.507169	0.664923	0.263303	1.15586	1.02235	0.733444	1.13227	0.728267	1.09256	0.713687	0.51226	1.05429	0.360929	0.764173	0.814516	0.412432
	0.943372	0.682688	1.06186	0.810749	0.99922	1.20848	1.37637	0.892634	0.412508	1.18321	0.884426	0.57938	0.865397	0.727941	0.707099	0.931318	0.980888	1.001	1.30934	0.680565	0.924645	0.585179	0.74945	1.67309	0.449614	0.821421	0.606054	1.07998	1.0098	0.529475	1.02179	0.728124	0.85613	0.987545	0.446334	0.738075	0.150631	0.963738	0.786523	0.561974
	0.810631	0.654842	1.38267	1.2151	1.01265	1.52126	1.11638	1.19421	0.290956	0.899305	0.805255	0.968142	1.11495	0.705063	0.517024	1.16574	0.893404	1.01109	1.15523	0.853625	0.746585	0.51582	0.602574	1.4889	0.535901	0.983415	0.832131	1.07851	1.18185	0.555798	0.703876	0.232818	0.458752	0.663278	0.502931	0.86843	0.233876	0.708841	1.12469	0.645248
	0.770584	0.659161	1.04323	0.979788	1.11216	1.52571	1.10917	0.959427	0.458707	1.02905	1.09354	0.824429	0.874476	1.05542	0.770082	0.781581	0.834756	1.06996	1.20846	0.628194	0.73538	0.254989	0.791662	1.09796	0.408898	1.04957	0.803711	1.22766	1.07758	0.956579	0.63939	0.751646	0.817708	0.854297	0.362464	0.75693	0.161003	0.991213	0.786496	0.564257
	1.11098	0.588945	1.07633	1.12371	1.06128	1.36685	1.17929	0.726766	0.293783	0.690385	1.02843	0.897926	0.967835	1.15669	0.656729	0.745932	0.744911	0.999237	1.14951	0.600242	0.851053	0.718672	0.881199	0.982489	0.680735	1.17911	0.719207	0.995748	1.24801	0.499863	0.938884	0.916099	0.731745	1.07178	0.465972	0.574178	0.315419	0.734659	0.608218	0.658824
	1.03963	1.01427	1.10394	1.0556	1.10525	1.76918	1.18482	1.20172	0.402814	0.995611	1.14126	0.530289	1.03758	1.12566	0.516256	0.895012	0.690767	1.32357	0.989004	0.879049	0.776549	0.538699	1.10806	1.03321	0.588909	1.39064	0.80241	1.41666	0.775008	0.803647	0.891542	0.933476	0.685418	0.747482	0.268037	0.573255	0.189295	1.05541	0.807164	0.913792
	1.03372	0.808951	1.51898	1.34663	1.04411	1.73721	1.27945	1.27225	0.239946	0.96585	1.13589	0.844618	0.897161	1.11781	0.837212	1.08902	1.0309	0.985729	1.37397	0.761045	0.689081	0.557877	0.746253	1.08573	0.408584	0.966085	0.785711	1.07522	1.08659	0.669673	1.06157	0.91055	0.967137	1.16837	0.582641	1.01071	0.199472	1.30718	0.539787	1.17555
	0.953453	0.936434	1.1675	1.04029	0.94697	1.61502	1.20887	1.02299	0.448765	1.15472	1.32059	0.404827	1.47899	1.22023	0.680205	0.749144	0.737782	1.19601	0.963625	0.892371	0.605657	0.785908	0.690982	1.21215	0.543314	1.26889	0.998482	1.3584	0.835117	0.839451	0.920742	0.710768	0.700135	1.16098	0.253137	0.586826	0.50445	0.775914	0.647831	0.835873
	1.02585	1.20945	1.26645	0.861874	0.970272	1.49191	1.17198	1.18719	0.560616	1.04648	1.12521	0.823205	1.19033	1.17491	0.439295	1.04171	0.925864	1.08237	1.04223	0.632135	0.509208	0.633264	0.806039	1.17503	0.44884	0.706402	0.78574	1.26192	1.12443	0.698657	1.15839	0.625328	0.914406	0.872547	0.283477	0.839501	0.481183	1.02887	0.538519	1.02181
	1.17394	1.0289	1.10586	1.00115	0.792308	1.96779	1.19741	0.845294	0.232911	0.886054	1.55632	0.718484	1.06856	1.07067	0.650769	1.18347	0.81491	1.19723	1.20186	0.920621	0.550647	0.543066	1.12257	1.03684	0.235412	0.987429	0.990679	1.21673	0.867214	0.945876	1.2287	0.860445	0.910644	0.869512	0.571723	1.08885	0.576346	1.11888	0.743494	1.03683
	1.15041	0.715861	1.09535	1.43977	0.804658	1.71496	1.41681	0.793412	0.482421	1.09607	1.14896	0.916276	1.2445	1.00887	0.629492	0.940946	0.683323	1.35513	0.965078	0.914918	0.606842	0.3958	0.967024	1.25342	0.354124	1.36434	1.04989	1.1544	1.06431	0.709737	1.09489	0.614744	0.588588	0.815357	0.533782	1.19964	0.403484	0.959626	0.7308	0.794075
	0.815184	1.10831	1.12302	1.1997	1.04279	1.97888	1.0053	0.959195	0.449758	0.853958	1.10567	0.724422	1.02998	1.297	0.737812	0.93072	0.813713	1.36324	1.01355	0.737341	0.77955	0.631482	0.83484	1.05556	0.388474	1.07976	0.648342	1.14017	1.12217	0.537474	1.2035	0.857324	0.776262	1.17045	0.656258	1.03453	0.432238	0.97036	0.509	0.965584
	0.711318	1.09941	0.994679	0.896979	1.01041	1.68113	1.04172	0.875033	0.272272	0.860211	0.979014	0.751793	1.20637	1.29001	0.429435	0.622078	0.831717	1.30052	0.900801	0.789112	0.695134	0.607614	0.854837	1.04389	0.480309	1.1983	0.604972	0.697492	1.17728	0.387147	1.19158	1.06589	0.791657	1.05045	0.609189	0.853322	0.490614	0.900625	0.622975	0.888662
	1.10841	0.817496	1.36642	1.15519	1.11173	1.50382	1.27427	1.08355	0.45971	1.12519	0.844087	0.818856	1.37542	1.09499	0.674286	0.909827	1.03099	1.56824	1.35821	0.725355	0.989817	0.361385	0.644519	1.19177	0.78782	0.779842	0.737289	1.11376	1.51617	0.788472	1.07924	0.572146	0.912762	1.05698	0.663351	0.864766	0.487658	1.04935	0.781482	0.993187
	1.51193	0.733977	0.863176	0.966761	1.39649	1.66035	1.13076	1.11097	0.615851	1.23756	1.33547	0.782828	1.25194	1.51944	0.692559	0.716362	0.880976	1.2575	1.37632	0.809132	1.10018	0.613306	0.999465	1.18588	0.537862	1.05587	0.984086	1.29762	1.04476	0.756957	1.16443	0.581507	0.844192	0.845798	0.698194	0.921523	0.521819	1.18292	0.642556	1.2159
	1.0435	0.929628	1.15143	1.61748	0.814174	1.76533	1.05803	1.4011	0.336609	0.809791	1.24699	0.47518	1.20171	1.02213	0.596945	1.05206	0.837295	1.1713	1.17098	0.56281	0.946329	0.505555	1.06562	1.21215	0.521142	1.31356	0.756659	1.33906	1.15675	0.761933	1.30402	0.707846	0.750251	1.28434	0.509609	0.620061	0.630706	1.04419	0.790553	1.19967
	1.47686	1.0898	1.27494	1.36057	0.882718	1.7109	1.08678	1.16036	0.329435	0.88544	1.48571	0.751046	1.23308	1.2992	0.830357	1.02272	1.13303	1.31767	1.157	0.677992	1.06057	0.378294	0.813003	1.25119	0.424222	1.01665	0.871601	1.72217	1.1798	0.368357	0.943592	0.602562	1.10552	1.09628	0.675683	1.20793	0.477822	1.37136	0.770826	1.21449
	1.13283	0.57965	1.29869	0.954722	1.1403	1.49869	1.36141	0.926866	0.691857	0.967956	1.24829	0.70237	1.29905	1.28462	0.414813	1.05312	1.1361	1.43085	0.916953	0.899928	0.898724	0.232608	0.971068	1.04148	0.672695	1.03805	1.22652	1.47766	1.24875	0.581347	0.87437	0.772758	0.94251	0.913372	0.591649	0.774779	0.609457	0.970158	0.987383	0.771194
	1.31585	0.891161	1.40747	1.73355	0.943591	1.54649	1.33374	1.05635	0.174651	1.02208	1.07343	0.434198	1.3876	1.45221	0.907271	0.940005	0.954811	1.17871	0.846297	0.905271	1.03346	0.243564	0.742023	1.05728	0.732997	1.29124	0.931088	1.33366	1.38797	0.660738	0.856117	0.483193	1.10476	1.05655	0.771824	0.813931	0.569054	0.814887	0.484252	0.786232
	1.18781	0.842787	1.43092	1.56592	0.799434	1.61996	1.07837	0.779401	0.539967	1.08763	1.48808	0.518499	1.30911	1.4412	0.995452	1.00375	1.18207	1.2021	1.18216	0.666851	0.922282	0.494427	0.949	1.13356	0.480512	1.14382	1.18175	1.41208	1.3849	1.03982	1.17089	0.324698	0.994017	0.915579	0.803244	0.910413	0.491604	0.868667	0.809654	1.07763
	1.31362	0.78984	1.45756	1.7924	0.817013	1.81599	1.77844	1.09504	0.738446	1.13526	1.52264	0.806293	1.44177	1.39208	0.818125	1.0219	1.17849	1.36025	1.07226	0.736251	0.997152	0.506973	1.06788	1.30852	0.366713	1.04664	0.861635	1.28525	1.38254	0.370504	0.884486	0.435661	0.835413	1.14137	0.619373	0.726603	0.447628	0.690167	1.23849	0.840839
	1.43387	0.373237	1.59125	1.6888	1.08399	1.92428	1.22831	1.19094	0.351777	0.919893	1.55021	0.802359	1.26553	1.76808	0.792692	0.851474	0.739907	1.12098	1.37723	0.621353	1.23208	0.250784	0.960112	1.41085	0.602338	1.48113	0.474342	1.7558	1.12966	0.626697	0.887246	0.510041	0.740895	1.04143	1.00783	0.9497	0.412234	1.05252	1.0336	0.810188
	1.04068	1.05345	1.06089	1.41436	0.932158	2.08336	1.4243	1.18013	0.268377	1.08769	1.51524	0.79191	1.22474	1.19968	0.803175	0.975588	1.16293	1.18778	1.01431	0.669451	0.888357	0.487312	0.889351	1.10411	0.216977	1.28681	0.841125	1.0749	1.24566	0.71008	0.854988	0.39631	0.811952	0.941503	0.755925	0.907432	0.648695	1.2085	0.82301	1.03802
	1.17824	0.446421	1.81727	1.71808	0.957196	1.36677	1.46337	0.997923	0.447653	0.369823	1.22286	0.556745	1.59404	1.24295	0.671786	1.08754	1.286	1.2515	1.07488	0.756374	0.838702	0.631334	1.0126	1.15398	0.40337	1.15899	0.878192	1.33358	0.908994	0.709834	0.92923	0.56414	0.804259	0.921197	0.715489	0.990121	0.699612	1.1616	0.630905	1.00241
	1.55977	0.682846	1.65418	1.75788	0.997426	1.62935	1.33263	1.33415	0.34261	0.865393	1.14024	0.640576	1.42561	1.2645	0.796685	0.975765	0.84865	0.957234	0.960219	0.792782	0.799015	0.809906	0.766945	1.25275	0.422528	1.55259	0.572781	1.70724	1.03109	0.978146	0.905286	0.46833	0.824594	0.68997	0.463825	0.885012	0.704419	1.32455	0.664151	0.842265
	1.29744	0.738152	1.74305	1.49232	1.08239	1.55676	1.41443	1.17256	0.268293	0.885956	1.20815	0.779433	1.5722	1.54892	0.716785	1.16164	1.0626	1.30419	0.764329	0.846504	0.758323	0.280549	1.08191	1.09015	0.228723	1.48357	0.457835	1.22784	1.47421	0.686597	1.01965	0.152424	0.861665	1.10223	0.464115	0.870118	0.712351	1.12642	0.523957	1.01265
	1.19863	0.887128	1.84749	1.45988	0.992326	1.71164	1.20338	1.32162	0.244858	0.599681	1.3798	0.813922	1.19987	1.22523	0.736584	1.12179	0.916068	1.10963	0.998638	0.872819	1.01092	0.195332	1.03913	1.2262	0.376519	1.36624	0.688415	1.67505	1.20396	0.926594	1.14661	0.68455	0.733847	1.13224	0.615011	0.852525	0.537013	1.30385	0.436588	1.09824
	1.43274	1.00252	1.60706	1.49287	1.1287	1.83129	1.29572	1.31418	0.228993	0.832623	1.02346	0.814346	1.04755	1.34225	0.854438	0.92676	1.07813	1.28346	0.996669	1.09918	0.881629	0.444062	1.0775	0.878639	0.251117	1.53055	0.587774	1.29927	1.29826	0.681152	0.919554	0.41022	0.49104	1.15716	0.679883	0.949541	0.506584	1.04097	0.910411	0.901447
	1.51677	0.830986	1.54118	1.47711	1.27718	1.50737	1.42629	1.28201	0.302041	0.916648	1.00761	0.534284	1.28857	1.501	0.758476	1.00545	0.802571	1.4636	0.920458	0.818399	0.892479	0.223411	0.744182	1.19511	0.346936	1.38927	0.628462	1.64386	1.26223	0.728801	0.666548	0.305927	0.387579	0.634103	0.643452	1.17277	0.425664	1.00393	0.633237	0.759993
	1.13863	1.06686	1.76535	1.55116	1.28822	1.67487	1.59611	1.55549	0.27692	0.67701	1.36328	0.661823	1.21692	1.1854	0.806016	1.33453	0.871387	1.34493	0.912749	1.09896	0.895832	0.484358	0.934525	1.07198	0.567072	1.55437	0.521607	1.10807	1.25873	1.04404	1.45235	0.397786	0.445	1.14716	0.420777	0.858302	0.680803	0.719669	1.241	0.719264
	1.34662	0.927002	1.66145	1.43639	1.52809	1.84195	1.31443	1.52429	0.230142	1.0193	1.52671	0.686432	1.51897	1.41766	0.995464	1.19181	0.966217	1.19062	1.19878	0.750752	1.42126	0.498656	0.726461	1.69661	0.402034	1.40813	0.495101	1.18737	1.21145	0.800366	1.09151	0.583837	0.683642	1.16483	0.686581	0.477831	0.792743	1.2247	0.566027	0.77653
	1.21336	0.732684	1.74032	1.46301	1.34296	1.73163	1.37536	1.53594	0.17484	0.819195	1.90677	0.970685	1.72047	1.51758	1.13686	1.19278	0.761591	1.25699	1.18684	0.779248	1.0307	0.280782	0.815611	1.23952	0.292482	1.34965	0.604642	1.11845	1.3271	0.721284	0.908541	0.426968	0.554636	0.960697	0.417091	0.709661	0.48613	1.23221	0.691166	1.10161
	1.21517	1.05017	1.85647	1.41881	1.38859	1.7989	1.57598	1.43541	0.45107	0.697138	1.46125	0.515085	1.59664	1.32379	0.74421	1.37955	1.08935	1.1126	1.37684	0.967489	1.2908	0.174243	0.761347	1.41104	0.393084	1.45037	0.690803	1.38855	1.54369	0.716528	0.934054	0.529711	0.476435	1.22855	0.578422	0.918028	0.593709	0.99518	0.612437	0.760827
	1.24304	0.918845	1.4871	1.52103	1.28689	1.68049	1.31672	1.53181	0.0925493	0.692961	1.09817	0.764716	1.61825	1.50602	0.55965	1.26211	0.858585	1.11663	1.45386	0.823546	1.0946	0.642325	0.555658	1.16558	0.47414	1.7082	0.58926	1.49139	1.23608	0.819958	0.962328	0.572322	0.609337	1.7321	0.601671	0.802016	0.515559	0.790734	0.863184	0.727244
	1.18635	0.818021	1.44197	1.30499	1.23045	1.70719	1.36565	1.64718	0.577834	1.16788	1.53104	0.637452	1.48555	1.05756	0.918961	1.08553	0.740412	1.60089	1.31032	0.721138	1.42997	0.345216	0.719542	1.38615	0.546056	1.41538	0.622136	1.12565	1.5247	0.954404	0.838356	0.273349	0.672042	1.30477	0.28664	1.00469	0.460725	1.11511	0.907954	0.933217
	1.33755	0.998102	1.88125	1.23709	1.61226	1.70317	1.27434	1.62411	0.324791	0.943634	1.33911	0.675236	1.37241	1.19729	0.842102	1.24293	0.980624	1.49559	1.4844	1.00899	0.992907	0.181247	0.642286	1.10533	0.413196	1.54053	0.604458	0.851858	1.27716	0.821345	0.937974	0.424447	0.652037	1.11841	0.430645	0.796792	0.899544	0.544332	0.969461	0.690094
	1.36212	1.15596	1.98055	1.16898	1.47544	1.36177	1.29351	1.02473	0.391359	0.730534	1.40857	0.685051	1.30471	1.41088	0.899073	1.12223	0.847491	1.30894	1.52139	0.831074	1.1448	0.352208	0.66369	1.31172	0.673566	1.83384	0.628663	1.41877	1.11106	1.14038	0.834356	0.227612	0.685629	1.53302	0.791753	0.989785	0.748083	1.14597	0.606716	0.923349
	1.36449	0.91736	1.99191	1.13982	1.50013	1.56573	1.5201	0.941829	0.372027	0.563291	1.55028	0.673173	1.24829	1.11968	0.697119	1.2257	1.20397	1.80362	1.28983	1.05818	1.07526	0.478945	0.911765	1.31953	0.577353	1.41713	0.598695	1.582	1.35858	0.846216	0.877292	0.28812	0.532069	1.53443	0.500874	1.10156	0.575781	0.940171	1.03677	0.735363
	1.46924	1.31647	2.15065	1.5064	1.63577	1.42521	1.27326	1.38072	0.724759	0.744859	1.24279	0.844585	1.38953	1.57356	0.76565	1.05101	1.00854	1.4604	1.52447	0.980048	1.11405	0.386867	0.928176	1.24633	0.318599	1.80946	0.166806	1.18944	1.3379	0.736071	0.855075	0.634744	0.644507	0.950035	0.427579	0.426799	0.818759	0.747514	0.613064	0.837233
	1.58676	0.985838	1.95457	1.49814	1.41052	1.70767	1.47006	1.3226	0.512362	0.974879	1.16997	0.853167	1.40994	1.42128	0.546951	0.987484	1.1401	1.27202	1.56463	0.753718	1.11176	0.136287	0.638446	1.28229	0.40408	1.71328	0.140732	1.67173	1.08605	1.14516	1.21353	0.358501	0.588787	1.59136	0.576726	0.702285	0.726411	0.758219	0.745142	1.02729
	1.41605	1.30359	1.9798	1.30742	1.63247	1.47002	1.26111	1.3792	0.666529	1.0121	1.08743	0.754962	1.24265	1.30978	0.830505	1.33122	1.37907	1.3347	1.36815	0.709249	1.09257	0.216591	0.686229	1.19792	0.485122	1.61075	0.477684	1.15386	1.3553	0.635147	0.576639	0.26552	0.685554	1.32953	0.545642	1.08072	0.599649	1.01507	0.753574	0.956359
	1.48956	1.51152	1.95366	1.58036	1.55719	1.38336	1.45272	1.17454	0.71341	0.781396	1.14436	1.09525	1.17116	1.59837	0.666395	1.20076	1.04099	1.51459	1.4654	1.14655	1.04449	0.199423	1.026	1.43106	0.527514	2.09438	0.532787	1.28015	1.76823	0.535064	0.535661	0.390105	0.871278	1.39965	0.705603	0.859109	0.704666	0.814826	0.756441	1.28427
	1.65753	1.28509	1.99673	1.13326	1.49379	1.49033	1.35235	1.02999	0.56536	0.807533	1.3258	1.1745	1.16589	1.34109	0.552338	1.15113	0.838783	1.33238	1.53556	0.866995	1.1503	0.506274	1.22446	1.312	0.261105	1.79444	0.448308	0.923312	1.6471	0.743646	0.803472	0.2829	0.626909	1.34854	0.780378	1.04466	0.519232	0.591724	0.827308	0.548668
	1.42508	1.1825	1.97982	1.42421	1.4735	1.73281	1.11903	1.28425	0.432049	0.788367	1.58926	0.843961	1.24537	1.1463	0.734263	1.13975	0.845136	1.50597	1.35587	0.967381	1.04196	0.580285	0.68881	1.64581	0.533994	1.52368	0.772512	0.849741	1.58666	0.717457	0.419441	0.530034	0.521177	1.09639	0.526975	0.88908	0.56858	0.630465	0.840334	0.87929
	1.77871	1.21798	2.10713	1.1227	1.36991	1.59068	1.51351	0.962716	0.654046	1.12628	1.30986	0.713798	1.46044	1.4348	0.636685	1.60482	0.939478	1.54332	0.916521	1.17138	0.860811	0.361826	0.868022	1.39357	0.462283	1.24949	0.884184	0.981615	1.7032	0.711721	0.665523	0.349042	0.512344	1.62121	0.62388	0.935055	0.353246	0.814108	0.934868	1.07505
	1.1809	1.22137	1.44861	1.1759	1.62915	1.49489	1.31838	1.40887	0.3314	0.784003	1.48867	0.689994	1.30281	1.62495	0.865353	1.09742	1.00021	1.29047	1.48168	0.610615	0.867239	0.126127	0.686206	1.56931	0.448928	1.50009	0.543594	1.23799	1.20605	0.711107	0.76619	0.359762	0.77446	1.55882	0.671922	1.25114	0.561414	0.734268	1.21773	0.922457
	1.45024	1.24408	1.51165	1.05515	1.53275	1.51967	1.2033	1.32608	0.434676	0.896515	1.65024	0.819152	1.29743	1.7478	0.8657	1.3018	0.996853	1.30607	1.13183	0.915206	1.02936	0.29839	0.521388	1.59787	0.701896	1.44569	0.817949	1.11849	1.39429	1.07382	0.941708	0.509753	0.859156	1.24966	0.584505	1.12478	0.562867	0.788537	0.762038	0.959675
	1.75151	1.36605	1.87766	1.83983	1.35515	1.41078	1.43747	1.27256	0.427547	0.560561	1.42373	0.861775	1.61024	1.53755	1.01111	1.38157	1.01239	1.5279	1.02347	1.30159	1.34721	0.402625	0.963403	1.45119	0.679239	1.90249	0.328811	1.06117	1.52797	0.523856	0.848237	0.668984	0.913349	1.07884	0.653186	1.29602	0.363055	0.818466	0.895195	1.06381
	1.64639	1.5461	1.58527	1.57577	1.58496	1.8648	1.11469	1.32398	0.604834	0.661569	1.57093	0.679074	1.13819	1.6055	1.0472	1.51653	1.05798	1.65593	1.52206	0.764354	1.25982	0.251967	0.686533	1.6072	0.667681	1.07922	0.664089	1.26971	1.12673	0.843178	0.820098	0.301214	0.827786	1.25119	0.783145	1.12101	0.798757	0.613146	1.33108	0.484782
	1.90262	1.20473	2.02418	1.47761	1.86685	1.58775	1.2559	1.05956	0.54358	0.774619	1.2582	0.674939	1.22071	1.44849	0.879407	1.7884	1.17822	1.66764	1.26573	0.831568	1.47535	0.341146	0.98611	2.02587	0.777538	1.4405	0.618441	1.27844	1.02708	0.91474	0.883868	0.402979	0.883293	1.56484	0.927368	1.49004	0.464219	0.658517	1.08664	0.824533
	1.77749	1.41795	1.79975	1.53035	1.55744	1.71657	1.18083	0.909216	0.339184	0.713593	1.42047	0.817257	1.27526	1.5175	1.07362	1.52492	1.1513	1.58013	0.943564	0.821963	1.35084	0.432013	1.1282	1.72014	0.736879	1.30131	0.68769	1.52099	0.951353	0.948403	0.922685	0.506645	0.931718	1.36779	0.561426	1.14147	0.652676	0.573539	1.1083	0.805316
	2.00892	1.38588	1.87362	1.1953	1.89695	1.45251	1.10805	1.42577	0.762181	1.11048	1.35444	0.878032	1.24501	1.73685	0.762274	1.48811	1.40127	1.49016	1.20718	0.735528	1.13359	0.313509	0.981568	1.58975	0.494644	1.11009	0.510458	1.13262	1.21576	0.598965	1.12086	0.384273	0.775663	1.15189	0.879139	1.17034	0.668192	0.667959	1.04153	0.785107
	1.85305	1.33937	1.80006	1.5773	1.68834	1.62991	1.00619	1.31124	0.360084	1.20134	1.37566	0.78291	1.01588	1.53491	0.894339	1.49968	1.13062	1.38197	1.00236	0.925607	1.33543	0.420559	0.86626	1.67653	0.671681	1.51372	0.762524	1.0965	1.39643	0.733367	1.40179	0.450948	0.796679	1.54807	0.679247	1.07528	0.704812	0.663351	1.04966	0.779683
	1.72911	1.10363	1.82646	1.65791	1.50404	1.56469	1.07693	1.11689	0.582771	1.14743	1.54645	0.611245	1.4069	1.5697	1.22841	1.44879	0.989651	1.45181	1.21299	0.866269	1.33234	0.226867	0.885005	1.46137	0.543059	1.00629	0.705165	0.979232	1.5011	0.514443	1.25079	0.44435	0.829684	1.44096	0.558554	1.10083	0.828114	0.688789	0.768602	0.942623
	2.02889	1.40584	1.8133	1.26859	1.67534	1.61685	0.982216	1.1327	0.333245	0.922396	1.63785	0.796091	1.53852	2.00995	0.99345	1.43413	1.20288	1.52473	0.936201	0.781976	1.4723	0.162121	1.08132	1.90128	0.827804	1.21138	0.67021	0.770816	1.58951	0.931409	1.20116	0.503405	0.448237	1.61981	0.449687	1.21151	0.60916	1.02796	0.624686	0.770214
	1.93622	1.15974	1.97405	1.31118	2.10398	1.66839	0.955992	1.21248	0.496426	0.962339	1.55235	0.693278	1.24734	1.93513	1.13381	1.5429	1.39563	1.35096	0.809895	0.73689	1.2992	0.460228	0.910719	2.26057	0.458693	1.07827	0.641348	1.0934	1.43999	0.83194	1.41111	0.563459	0.848258	1.54366	0.695095	1.15899	0.797064	0.594954	0.537386	0.929508
	2.10931	1.13329	1.80368	1.47457	2.13621	1.70755	0.943665	1.02357	0.643169	0.922567	1.4728	0.651473	1.10099	1.40084	1.1731	1.38283	1.26463	1.51601	1.08089	0.961041	1.06318	0.278406	1.0654	2.2138	0.525306	0.956099	0.779663	1.06504	1.74716	0.642441	1.03753	0.591928	0.767463	1.61935	0.378928	0.986214	0.814072	0.730402	0.483575	0.866734
	1.65566	1.04312	1.82414	1.19403	1.60983	1.73829	1.04084	1.11112	0.532758	0.789161	1.28605	0.875188	1.06471	1.51068	0.939688	1.6475	1.27013	1.62225	0.69292	0.825164	1.0799	0.257637	0.834183	2.17609	0.649451	1.30889	0.677538	0.893869	1.55043	0.58712	1.04147	0.543316	0.769257	1.34792	0.503669	1.43415	0.930365	1.23054	0.664368	1.49182
	2.04653	1.23892	1.54332	1.59118	1.59946	1.83843	0.957122	1.45959	0.737875	1.14029	1.33887	0.797288	1.36268	1.74686	1.01455	1.60399	0.868462	1.50488	0.881431	0.755564	1.05297	0.257559	1.13648	1.83589	0.744319	1.36954	0.475598	1.14019	1.54573	0.60241	0.841332	0.184736	0.765828	1.79015	0.488784	1.01211	0.692016	0.971722	0.638968	1.03007
	1.91017	1.12177	1.59633	1.22536	1.61002	1.69819	1.10684	1.01577	0.839795	0.882266	1.5522	1.00086	1.20529	1.69846	0.862928	1.6516	1.2403	1.56696	0.964053	0.731991	1.10538	0.442668	0.708643	1.98252	0.706511	1.00429	0.654954	0.855452	1.52318	0.785073	0.991276	0.554201	0.826894	1.72073	0.414323	1.14896	0.932951	1.25531	0.9974	1.4138
	1.9983	1.28139	1.55459	1.206	1.45089	1.76636	0.994853	1.02381	0.692598	0.869235	1.57643	0.934063	1.12055	1.51048	1.11232	1.66951	0.954485	1.62996	1.20742	0.74358	1.10439	0.364696	0.976667	1.67733	0.665245	0.932357	0.491923	1.03227	1.75498	0.526569	0.988231	0.478597	0.919615	1.65376	0.88375	1.20718	0.652541	0.7974	0.909468	1.11236
	2.08662	1.5974	2.01973	1.24097	1.70401	1.76687	0.916292	1.06838	0.42949	0.763663	1.69121	0.989342	1.33507	1.23445	1.2475	1.97676	0.917638	1.77575	1.00348	0.831314	1.04256	0.353676	1.1947	1.56153	0.915975	1.28881	0.351432	1.10773	1.70553	0.594754	1.34431	0.52051	0.745309	1.99535	0.532561	0.957394	0.766423	0.671435	0.738555	1.02173
	1.96043	1.24502	2.14542	1.27526	1.77173	1.68537	0.874137	1.08171	0.609156	1.1444	1.23658	0.816152	1.57087	1.27351	1.24638	2.06539	0.894925	2.00182	1.08734	1.02957	1.40918	0.2619	0.903385	2.06782	0.420784	1.20053	0.627391	1.17146	1.73718	0.963524	1.24067	0.433169	0.94412	1.43794	0.794156	1.18105	0.752543	0.838575	0.387154	1.15548
	1.64331	1.24982	1.9348	1.38048	1.78018	1.82702	0.884901	1.03579	0.766195	1.02137	1.45053	0.985513	1.31658	1.84211	1.115	2.33451	1.07169	2.05957	1.005	1.00275	1.23779	0.381066	0.970494	1.88773	0.569293	0.700812	0.765017	0.908397	1.77061	0.713352	1.08108	0.249736	0.985602	1.51718	0.908597	1.12354	0.365291	0.382448	0.839922	0.827808
	1.95141	1.73409	1.52958	1.49218	1.96561	1.62333	1.03499	1.46123	0.571506	0.924429	1.17762	0.815705	0.94229	1.57138	0.992692	2.09557	1.19773	1.56927	0.73019	1.01393	1.07889	0.351202	0.92096	1.78292	0.454996	0.975997	0.7487	0.897282	1.90788	0.703557	0.959104	0.627033	0.840946	1.55728	0.715902	0.982472	0.954455	0.837407	0.585165	1.00074
	1.8349	1.36305	1.76376	1.51396	2.06299	1.60888	1.12151	1.47822	0.596589	0.815089	1.11529	0.879814	0.989454	1.57795	1.14105	2.30996	1.14524	1.84564	1.27	0.990589	1.14814	0.374043	1.23464	1.45184	0.570398	0.834419	0.492479	1.09861	1.62524	0.584081	1.08783	0.487904	0.817802	1.73262	0.68465	1.07782	0.800927	1.04451	0.702622	0.90626
	1.62832	1.22975	1.93409	1.08696	2.06124	1.6072	0.94648	1.39744	0.446066	0.84003	1.35547	0.97567	1.03592	1.41954	1.06771	2.4853	1.13401	1.78386	1.12321	1.07872	1.44477	0.231024	1.06479	1.77571	0.695033	0.99045	0.963129	0.862535	1.39475	0.960214	1.13968	0.310134	0.892042	1.77265	0.45504	0.993674	0.646479	0.964831	0.519672	1.0535
	1.30166	1.26122	1.92769	1.34781	1.9731	1.74772	1.21925	1.22551	0.576863	0.991969	1.46466	0.942802	1.4779	1.39455	0.926106	2.10014	1.36119	1.2773	1.15109	1.10515	1.34157	0.272379	1.00868	1.16429	0.616589	0.870057	0.836144	0.994813	1.69415	0.722811	0.992682	0.534212	0.878176	2.05782	0.521292	0.861297	0.926737	1.13696	0.438361	1.46201
	1.39447	1.14873	1.82129	1.35538	1.88238	1.89105	1.15916	1.31301	0.514857	0.814556	1.56766	1.00137	1.56441	1.51064	0.708462	2.30081	1.51692	1.2621	1.42893	1.21309	1.02089	0.432425	1.00015	1.70824	0.483974	1.17872	0.608497	0.820136	1.70918	0.862685	1.09239	0.915148	0.950029	1.69409	0.734514	1.1918	0.754634	1.3766	0.707153	1.31408
	1.38441	1.06215	1.53771	1.27556	1.93822	1.70602	1.00723	1.08491	0.286426	1.04274	1.43034	0.826565	1.23465	1.49194	0.99627	2.47538	1.17972	1.53102	1.22325	1.35165	1.00034	0.50738	1.28836	2.26789	0.88647	0.969704	0.628708	0.692617	1.83087	0.589195	1.0882	0.84733	0.665456	1.69838	0.558334	1.09963	0.877152	1.32317	0.61947	1.39512
	1.467	1.34866	1.7701	1.32888	1.68409	1.72678	1.0493	1.08018	0.8407	0.906518	1.62847	0.82364	1.22752	1.23881	1.12471	1.98725	1.19084	1.38313	1.0761	0.869416	1.17318	0.38358	1.10784	1.59358	0.654865	1.49691	0.837303	0.703127	2.36789	0.793031	1.21528	0.913759	1.06457	1.80239	0.564205	1.20452	0.901111	0.679667	0.63718	0.975181
	1.55828	1.2565	2.05279	1.50819	1.88087	1.61074	1.03819	1.39521	0.335052	1.05267	1.63256	0.970577	1.2605	1.61431	1.05372	2.27451	1.25593	1.51819	1.69053	0.758833	1.03753	0.308557	1.36234	1.79325	0.831484	1.20503	0.483091	0.989269	1.78164	0.715468	1.09462	0.571746	1.19626	1.56	0.762629	1.04794	0.912596	0.867684	0.540926	1.17725
	1.58887	0.931301	1.55994	1.56223	1.70083	1.94358	0.848586	1.50964	0.540202	1.10807	1.58718	0.821421	1.27298	1.75359	0.809604	2.19857	0.988105	1.15098	1.2712	0.711488	1.14094	0.145183	1.09216	1.14092	1.06949	1.24702	0.694015	1.16704	1.67838	0.783328	1.07984	0.555972	0.855264	2.16495	0.87728	1.14692	0.970816	0.909744	0.873039	1.15123
	1.38829	1.00975	1.76863	1.49169	1.98697	1.76237	1.22047	1.41719	0.46662	1.09941	1.57617	0.998103	1.12413	1.30307	1.12218	1.98466	1.21949	1.66966	0.974531	0.998812	0.911194	0.375097	1.11363	1.2286	0.778335	0.924145	0.737827	1.43629	1.63192	0.639651	0.924209	0.465886	0.751136	1.98519	0.552556	0.837822	0.893189	0.946714	0.427191	1.29393
	1.46328	1.05801	1.68865	1.1191	1.67156	1.70611	1.38917	1.40437	0.632096	1.16242	1.548	0.81076	1.26441	1.68033	1.27601	1.93879	1.20968	1.46713	0.904527	0.886661	1.05814	0.540287	1.18462	1.30084	0.927762	1.01865	1.02711	1.21988	2.01953	0.597174	0.79745	0.218575	0.723297	1.59541	0.725691	0.803927	1.13958	1.06497	0.413416	1.31921
	1.48666	1.03539	1.88618	0.959059	2.29758	1.66665	1.02606	1.47317	0.69528	0.964609	1.83798	0.90198	1.17541	1.53979	1.42619	1.81936	0.98396	1.57042	1.02797	0.927997	1.22206	0.331472	1.04571	1.45959	0.752228	1.04543	0.686749	1.20561	1.81437	0.497451	0.537614	0.6062	0.876449	1.02564	0.724357	1.17053	0.908021	1.17865	0.522779	0.996781
	1.77817	0.950853	2.04545	1.05954	1.93535	1.99496	1.05838	1.12664	0.2793	1.10687	1.47127	0.870091	0.92543	1.37486	1.12529	2.1932	0.825666	1.78522	1.33772	0.985016	0.974531	0.408895	1.30273	1.20001	0.638189	1.09466	0.60434	0.837847	1.59141	0.55999	0.861621	0.682196	0.767006	1.43893	0.716684	1.14041	0.797082	1.27483	0.628753	1.22656
	1.54165	1.02754	2.10699	0.774854	1.91617	1.5979	1.03638	1.47618	0.616843	1.12179	1.58797	0.853983	1.06146	1.49728	1.12851	2.04713	0.948475	1.86225	1.32069	1.07795	1.25038	0.266021	0.913163	1.32086	0.585624	0.776716	0.451735	1.08837	1.58568	0.408298	0.448987	0.749451	0.963825	1.27069	0.65521	1.25546	0.592024	1.20074	0.56636	1.34733
	1.6664	1.07752	2.29462	1.03413	1.72653	1.67297	0.986933	1.1789	0.730898	0.916946	2.02392	1.0508	1.4041	1.09486	1.04946	1.63325	1.07558	1.57692	0.884353	0.907629	0.996738	0.289911	0.923503	0.983119	0.638054	0.991911	0.246526	1.01884	1.56084	0.296265	0.869326	0.566894	1.32434	1.23257	0.828725	1.09883	1.12354	1.07997	0.56742	0.891341
	1.64091	1.18691	1.9338	1.34893	1.99979	1.68638	1.18289	1.04603	0.426481	0.740988	1.7222	0.811363	1.31869	1.55925	1.05312	1.66176	1.00107	1.83643	1.07457	0.989019	1.14769	0.464896	1.13775	0.971724	0.699331	1.40074	0.569299	0.969188	2.05157	0.661076	0.759954	0.290468	0.743439	1.30839	0.738905	1.42866	0.647689	1.07897	0.521002	0.841955
	1.49261	0.830529	2.01803	1.11013	1.67894	1.72869	0.932167	1.10734	0.572543	1.11612	1.90697	0.874489	1.42186	1.65312	0.892491	1.89562	1.32075	1.4213	1.21248	0.621782	0.943724	0.447431	0.961749	1.53772	0.956728	1.4417	0.420998	0.918636	1.89043	0.451187	0.754522	0.858992	1.12106	1.14508	0.579765	0.763756	1.02792	0.938505	0.32275	1.45226
	1.42753	1.30162	1.92059	1.22494	1.84238	1.42299	0.953069	1.11608	0.509391	0.915239	1.48444	0.99078	0.95705	1.50304	0.99716	1.98587	1.34256	1.58795	0.937869	0.669864	0.976385	0.153663	0.966219	1.55875	0.813637	1.33494	0.692423	0.974423	1.97658	0.412203	0.900803	0.624018	0.601187	1.5716	0.188004	1.15736	0.892427	0.97095	0.733396	1.01574
	1.69718	1.22804	2.29216	1.48252	1.88242	1.61328	1.02864	1.36077	0.489673	0.859099	1.54874	1.23708	1.18528	1.69471	0.831005	1.74459	1.13224	1.41982	1.01948	0.602458	1.23003	0.278101	1.14778	1.40179	0.800541	1.13653	0.361868	1.15785	1.84443	0.712379	0.639066	0.351639	0.94735	1.47269	0.660783	1.06298	0.993078	1.20573	0.599101	1.21195
	1.55566	1.29326	2.27947	1.08751	1.79265	1.89645	0.81018	1.38674	0.397421	0.713354	1.57014	0.911179	1.10881	1.54581	1.13451	1.6993	1.17849	1.52692	1.20419	0.676488	1.03413	0.518985	1.03875	1.58385	0.920455	1.10706	0.405921	1.197	1.3996	0.664478	0.579449	0.284319	1.04282	1.47644	0.770326	0.739377	0.825614	0.875763	0.753839	1.08623
	1.71374	1.11681	2.25863	1.03274	1.81177	1.68414	1.11356	1.31414	0.558382	0.958079	1.90288	0.577921	1.18333	2.24536	1.067	1.92424	0.955818	1.37059	1.11567	1.0624	1.0429	0.377864	0.935331	1.17642	0.936609	1.17082	0.460851	0.988388	0.974565	0.666895	0.874978	0.608693	0.818786	1.41174	0.406493	0.997665	0.704966	1.07247	0.421626	1.01941
	1.72767	0.958654	1.97821	1.42869	1.46231	1.78786	0.730196	1.23841	0.240422	1.08648	1.92268	0.950434	1.44639	2.09643	1.0403	1.74066	1.16993	1.50513	1.06745	0.939336	1.24721	0.326061	1.16404	1.0091	1.13839	1.25091	0.657172	0.856356	1.37402	0.739425	0.629746	0.590798	0.833803	1.00291	0.733492	0.802781	0.73604	1.00548	0.564991	0.976052
	1.56362	1.12474	2.05442	1.58816	1.79761	1.79057	1.27976	1.14183	0.570885	1.01021	1.83904	0.856344	1.03103	2.02943	0.859351	1.71406	1.02841	1.62942	1.08881	1.0762	0.813392	0.450491	1.12392	1.05479	1.11568	1.22524	0.65767	1.25224	1.12103	0.727321	0.86762	0.588579	1.02073	1.21082	0.697792	0.740052	1.12875	0.836557	0.555646	0.841527
	1.67306	0.906426	2.23927	1.52319	1.94756	1.82346	1.14294	1.07927	0.458087	0.924295	1.23355	0.862195	1.11523	1.89323	0.821869	1.49247	0.81432	1.31234	0.910937	0.897914	1.1452	0.481376	1.17115	1.35909	0.803163	1.06561	0.359231	1.42377	1.05515	0.935757	0.638217	0.575994	0.7989	1.44176	0.541473	0.834201	0.709627	1.13	0.234444	0.988325
	1.33045	1.01751	1.97104	1.49768	1.9239	1.70332	1.52295	1.11777	0.410694	0.999794	1.55209	1.21808	1.35625	1.25726	0.820694	1.44036	1.15868	1.29837	1.20204	0.869967	1.38247	0.545325	1.13641	1.24445	0.787118	1.10305	0.346306	1.24344	1.20135	0.96579	0.863154	0.332488	0.721681	1.44072	0.521577	1.4461	0.979358	1.10319	0.854047	0.804029
	1.57356	0.904909	1.9466	1.30116	1.71356	1.56737	1.7247	1.10852	0.484347	1.08817	1.86184	0.668073	1.17648	1.27207	1.16177	1.81812	0.738044	1.55678	1.45289	0.890469	1.24431	0.322663	1.37627	0.828695	1.10806	0.967763	0.470026	1.01534	1.55597	0.839429	0.461723	0.375913	0.819535	1.2379	0.536109	1.21535	0.553038	1.15793	1.02764	0.559094
	1.83555	1.0456	2.16698	1.62402	1.54965	1.3734	1.56812	0.888912	0.629177	1.06359	1.82339	1.16014	1.23949	1.34215	1.2601	1.56982	0.955604	1.16805	1.3979	0.753592	1.14203	0.358842	1.28351	1.34873	0.900171	1.22392	0.699965	1.00501	1.26661	0.853143	0.748796	0.4454	1.02053	1.34671	0.978821	1.04596	0.637494	0.972266	0.550813	0.892107
	1.91745	0.96507	2.37397	2.02278	1.74716	2.09403	1.45596	1.09718	0.550299	0.881947	1.845	0.953644	1.59708	1.59112	1.23971	1.48205	0.870308	1.42959	1.40092	0.710853	1.22201	0.374903	1.2079	1.35699	0.890584	1.14728	0.442752	0.988772	1.01413	0.995244	0.51573	0.476342	1.03467	0.986359	0.890185	1.06915	0.610761	0.888739	0.810816	0.626609
	1.75425	1.18562	1.94005	2.17322	1.72652	1.5027	1.44935	1.12266	0.649292	0.900609	1.92271	0.909179	1.34467	1.55387	1.09552	1.80145	0.805639	1.30855	1.44116	0.763219	0.955325	0.579367	1.33116	1.28756	0.731869	0.798791	0.764436	1.13583	1.27468	0.928921	0.893526	0.588272	1.28909	1.24249	0.943317	1.03242	0.580752	1.1255	0.699167	1.29709
	2.26529	1.02641	2.06052	2.25752	1.70242	1.5248	1.43463	1.1537	0.708157	0.92617	1.85186	1.43705	0.968718	2.03156	0.961086	1.66211	0.992808	1.57935	1.5237	0.788542	1.07993	0.579293	1.29746	1.65541	0.626207	0.789401	0.513821	1.06628	1.08678	0.85666	0.747974	0.560395	0.809027	1.49749	0.603377	0.894419	0.718203	0.980026	0.432213	0.817803
	1.61777	1.01774	2.27709	1.67535	1.79528	1.57967	1.08481	1.01298	0.475686	0.745447	1.54533	1.20296	1.19789	1.85928	1.22435	1.54418	1.10194	1.45873	1.24132	0.771862	0.875885	0.108245	1.04457	1.1103	0.788406	0.822653	1.02419	0.894134	1.38396	0.878845	0.661596	0.493556	0.994203	1.13719	0.771918	1.17612	0.785475	1.24199	0.286267	0.769936
	1.71387	1.25051	2.25571	1.75398	1.92939	1.66303	1.81654	1.06064	0.666795	1.10558	1.81012	1.09468	1.4027	1.59251	1.19923	1.32296	0.868755	1.62752	1.38671	0.649601	0.663536	0.398088	1.2161	1.08398	0.765229	0.670377	0.692524	1.24541	1.26006	0.682221	0.384941	0.521651	1.28321	1.01217	1.18814	1.39943	0.591822	1.2082	0.798414	0.913696
	1.55781	0.889343	2.09693	1.84742	1.4687	1.64672	1.25946	1.20124	0.446836	0.668933	1.74244	1.314	1.23772	1.84737	0.990474	1.65372	0.860851	1.41154	1.25365	1.22268	0.691106	0.311214	1.10462	1.15134	0.634509	0.711892	0.52225	1.17732	1.57099	0.915454	0.500381	0.493817	1.0746	1.20467	0.846949	1.24778	0.808192	1.23975	0.388956	1.01102
	1.34545	1.1535	2.14208	1.67352	2.1087	1.85971	1.11009	1.31882	0.474806	1.09061	1.65872	0.867584	1.66668	1.77425	1.60961	1.43843	1.01132	1.68705	1.2683	0.86173	0.829104	0.321695	0.99734	1.00716	0.624525	1.13464	0.528044	1.26981	1.26087	1.08035	0.446222	0.486668	1.01184	1.05232	0.979552	1.20803	0.867698	1.22819	0.363977	1.05028
	1.57946	0.944122	2.20591	1.70445	1.65863	1.60672	1.21581	1.27065	0.478454	1.31786	1.87383	1.06394	1.3728	1.7485	1.4278	1.47539	0.927974	1.67097	1.21365	1.12914	1.23307	0.536574	1.17696	1.11796	0.657026	1.14645	0.483804	1.25149	1.14034	1.08622	0.288614	0.567263	1.39168	1.08226	1.15603	1.26622	0.813026	1.22568	0.529776	1.18576
	1.68731	0.950763	2.33085	1.423	1.06874	1.50531	1.68193	1.40101	0.550584	1.1664	1.89048	1.07893	1.32194	2.04534	1.35309	1.24675	0.922655	1.3648	1.44752	0.820567	1.14983	0.501572	1.07293	0.784061	0.400258	1.0543	0.211988	1.34022	1.84796	0.696731	0.534703	0.418489	1.3077	0.956075	1.00186	0.919021	0.865485	0.963149	0.494728	0.79551
	1.79411	0.961885	2.14257	1.91651	1.54484	1.69307	1.12266	1.48174	0.531024	0.982844	1.69896	1.0789	1.06508	2.18496	1.00752	1.49133	1.17799	1.75417	1.24573	0.891525	1.11212	0.595098	0.870064	1.23231	0.622064	0.965213	0.348678	1.31903	0.908932	1.15027	0.290705	0.336443	1.41622	0.951328	1.01454	0.986808	0.818244	1.08694	0.613202	0.833537
	1.48486	1.16268	2.25432	1.46967	1.49167	1.63679	1.07392	1.59724	0.699271	1.03551	1.53851	1.04412	1.10715	2.21484	1.00869	1.68488	1.09617	1.87134	1.18024	1.10857	0.985395	0.476707	1.12875	0.818709	0.653453	0.892448	0.587241	1.53931	1.15541	1.2132	0.122399	0.534933	1.25349	0.778766	1.08486	0.968253	1.0467	1.51045	0.450583	1.48579
	1.86796	0.722575	2.43542	1.42034	1.7205	1.48229	1.23961	1.30696	0.261836	0.960094	1.72388	1.29426	1.27519	2.06422	0.915671	1.651	1.19853	1.56362	1.29061	0.849584	0.857573	0.514367	1.23042	1.11554	0.764688	1.05097	0.611301	1.77202	1.39873	1.07391	0.324078	0.506601	1.21208	0.874356	1.18928	1.3044	0.779658	1.77081	0.918613	1.40972
	1.60613	0.796605	2.22318	1.48739	1.30961	1.48815	1.20991	1.32062	0.456904	0.996177	1.55488	1.09592	1.21543	2.15959	1.17914	1.56996	1.02536	1.79465	1.16192	0.68169	0.898384	0.260578	1.13683	0.835665	0.736363	0.727979	0.648554	1.57427	1.11542	0.900758	0.389766	0.438422	1.22957	0.821087	0.802498	0.767484	0.841691	1.15984	0.72112	1.24684
	1.91392	0.912549	2.22288	1.52102	1.84715	1.765	1.11287	1.34022	0.457998	0.991576	1.84077	0.939747	1.13273	2.06823	1.39733	1.22643	1.27131	1.5273	1.11878	0.878907	1.15338	0.338715	1.13667	1.26328	0.794601	0.943117	0.561753	1.86488	1.24456	1.29993	0.443086	0.748557	1.5893	0.741172	1.23115	0.916864	0.974045	1.52059	0.769517	1.17362
	1.53389	1.46408	1.80224	1.67512	1.6851	1.7313	1.09715	1.60808	0.731333	1.3312	1.59952	1.11719	0.996221	2.31653	0.979591	1.74821	0.981248	1.70217	1.5454	0.997983	0.860241	0.518717	1.18433	0.842634	0.672492	0.895782	0.500427	1.45763	1.27786	1.19221	0.595223	0.799096	1.5325	0.815624	0.96237	1.12076	0.887492	1.36782	0.812746	1.5464
	1.502	0.915691	2.07959	1.49845	1.49549	1.62499	1.29278	1.27948	0.591411	1.16107	1.80914	0.786906	1.08807	2.18094	0.966784	1.46528	1.28179	1.7862	1.055	1.26672	0.637615	0.47788	0.930852	0.956121	0.66815	0.817516	0.525932	1.30045	1.09945	1.1087	0.562353	0.374219	1.32115	1.12098	0.789038	1.0085	0.964296	1.51784	1.00731	1.35588
	1.85304	1.0593	2.09575	1.51631	1.82617	1.59757	1.478	1.31152	0.54999	0.980018	2.14586	0.887405	1.164	2.26112	0.939355	1.60733	1.38328	1.92261	1.11477	1.07031	1.02713	0.362157	1.08556	1.20055	0.767627	0.98958	0.429859	1.24397	1.13859	1.3377	0.319768	0.167547	1.42908	0.813866	1.51617	1.56284	0.504674	1.64824	0.991353	1.08748
	1.71759	0.746588	2.1058	1.70586	1.81555	1.51305	1.21406	1.38507	0.318792	0.982354	2.08925	0.875021	1.01838	2.34279	0.783498	1.81301	1.28823	1.60627	1.09649	0.926181	0.947306	0.13427	1.12989	1.63824	0.751812	1.02086	0.548636	1.14769	1.21074	1.18897	0.315272	0.543983	1.56227	1.07282	1.13504	1.07927	0.71356	1.35595	1.18269	1.0748
	1.33969	1.34064	2.38086	1.30612	2.42276	1.51453	1.05066	1.22539	0.71552	1.219	2.25169	0.72885	1.39656	2.23875	0.958549	1.80331	1.24777	1.8107	0.95786	1.04423	0.922889	0.264308	1.23326	1.26446	1.1613	0.97798	0.516679	1.16428	1.0769	1.19325	0.684522	0.335789	1.14637	0.696069	1.1985	0.809309	0.774615	1.52799	0.808458	1.6616
	1.52755	1.1011	2.12442	1.73242	1.90443	1.73657	1.31428	1.1104	0.547565	1.00761	2.52946	0.844034	1.56211	2.38601	1.21174	1.98931	1.01776	1.71752	1.03466	0.930528	1.1434	0.333687	1.16435	1.36776	0.878329	0.814892	0.388548	1.45147	1.12227	1.29594	0.771384	0.395243	0.978388	1.07832	1.27833	1.53036	0.722797	1.45828	1.1858	1.58676
	1.37421	0.936327	1.85919	1.45092	1.73582	1.87424	1.22329	1.48109	0.401511	1.28843	2.17148	0.61732	1.63708	2.4429	1.56572	1.72833	1.15065	1.85765	0.891194	1.21053	1.06599	0.139124	1.03191	1.20584	0.907022	0.833361	0.300137	1.2594	1.3377	1.27863	0.705862	0.48547	1.05241	0.885915	1.20351	1.08415	0.533868	1.89653	0.990195	1.53681
	1.36519	1.0939	2.35415	1.92237	1.70769	1.64202	1.04859	1.44154	0.840508	1.02705	1.88294	0.812839	1.41981	2.91625	1.17437	1.51165	1.41932	1.81271	0.758021	1.41004	1.02619	0.527887	1.07712	1.1914	0.875979	0.916616	0.455058	1.43161	1.45771	1.19945	0.654913	0.338104	1.07991	0.636772	1.47473	1.21914	0.863835	1.59558	1.21277	1.29946
	1.74455	0.893141	2.07181	1.43663	1.54651	1.45451	1.30755	1.40952	0.493785	1.04046	2.34601	1.00715	1.19788	2.64646	1.24286	1.58008	1.24618	1.62325	0.937719	1.0858	0.858831	0.139996	0.894598	1.34055	0.945151	1.19425	0.507052	1.66765	1.04669	1.33681	0.653135	0.390039	1.29677	0.886072	1.3401	0.872421	0.862355	1.02074	0.872001	1.20683
	1.51241	0.872008	2.11057	1.56504	1.78772	1.63677	1.12836	1.48027	0.645872	0.867564	2.31974	1.02216	1.20527	2.75455	1.18471	1.6712	1.16185	1.56519	0.917046	0.895023	0.938601	0.299939	0.933188	1.1739	1.03483	1.0239	0.458573	1.26224	1.31529	0.938365	0.631192	0.56012	1.1302	0.85772	1.20201	1.02717	0.657603	1.63122	0.585847	1.41108
	1.85726	0.96854	2.07909	1.87727	1.81861	1.43307	1.26027	1.46994	0.500634	0.830504	2.21433	0.981803	1.58415	2.05259	1.57973	2.00451	1.18449	1.6471	0.688239	1.16208	1.17518	0.335749	1.09756	1.19581	0.984256	1.09168	0.428375	1.51336	1.41832	1.07711	0.614246	0.523692	1.01366	1.17622	1.07926	0.811599	0.96083	1.27842	0.72458	1.27114
	2.04819	0.791622	2.04468	1.72985	1.66344	1.84475	1.29261	1.36148	0.819255	0.984136	1.89345	0.981749	1.47261	2.16135	1.36358	1.42534	1.19855	1.73983	1.0547	0.804753	1.21016	0.264997	1.25887	1.30011	0.623571	1.32081	0.364252	1.52817	1.15236	1.39399	0.604052	0.716059	0.913254	0.943551	1.24402	0.831731	0.614289	1.31777	0.992895	1.20838
	1.76924	0.891343	2.09851	1.52935	1.77617	1.92094	1.18565	1.33441	0.610993	0.790064	2.0432	0.709318	1.53281	2.27761	1.24508	1.65185	1.10307	1.43184	1.28615	0.645585	1.03903	0.299625	0.84007	1.21965	0.816753	0.716958	0.579773	1.06023	0.978983	1.15581	0.592236	0.787209	0.962409	1.1726	1.43463	1.16113	0.64547	1.27886	1.21741	1.24731
	1.52583	0.898494	1.89035	1.38313	1.43374	1.68176	1.37761	1.09553	0.415276	0.940972	1.95569	0.620769	1.57258	2.04805	1.51396	1.98906	1.1754	1.69042	0.93486	1.29035	0.869175	0.19978	0.609997	1.03009	1.03271	1.02688	0.276171	1.9023	1.18571	1.51565	0.558831	1.07304	1.20891	1.21777	1.66719	0.968779	0.829472	0.995129	1.10414	1.0946
	2.28304	1.09553	2.40679	1.79258	1.86315	1.53089	1.18478	1.04653	0.571823	0.939094	2.07457	0.942114	1.49972	2.06507	1.09927	1.86375	1.42332	1.97717	1.31616	1.2845	0.914572	0.494263	0.647898	1.0641	0.86121	1.01092	0.160491	1.30753	0.8246	1.41554	0.125223	0.620656	0.780913	1.31315	1.07295	0.835793	0.812337	1.08321	1.09286	1.16014
	1.74974	1.0549	2.34508	1.76246	2.19713	1.40553	1.43446	1.31734	0.432707	1.11677	1.94126	0.745919	1.26808	1.88265	1.12641	1.63001	0.996056	2.16133	1.28848	1.33419	1.11338	0.496658	1.01129	1.00299	1.00835	0.871205	0.623692	1.35929	1.00592	1.12521	0.843681	0.610115	1.00678	1.09762	1.19653	0.89471	0.828052	1.00019	0.870942	1.52313
	2.05795	0.85986	2.45371	1.58248	1.91028	1.60105	1.06296	1.45194	0.584827	0.766985	2.17107	0.709891	1.28532	2.18239	1.14104	2.00975	1.39282	1.51512	0.824437	1.32765	0.773871	0.364388	0.958385	1.36923	0.691277	1.1887	0.677338	1.31739	0.816061	1.35882	0.666947	0.535814	1.01385	1.3516	1.42256	0.755077	1.02849	1.22334	0.681368	1.19886
	1.63115	1.04169	2.39623	1.58315	1.92491	1.84275	1.38894	1.16891	0.184876	1.10845	2.13983	0.724388	1.21975	2.03066	1.45556	1.84677	0.978688	1.46017	1.15003	1.3093	1.07416	0.440362	1.25467	1.37197	1.02079	1.28774	0.34714	1.41082	0.505947	1.3949	0.35165	0.68538	0.7042	1.2191	1.06156	0.936627	0.652292	1.35169	0.742473	1.26811
	1.93022	1.06103	2.21884	1.60415	2.29911	1.74881	1.28753	1.29602	0.707755	1.20089	2.27086	1.0775	1.33216	2.03149	1.295	2.05455	1.17063	1.90771	0.906493	1.46262	1.06738	0.52572	1.16264	1.1349	0.923058	1.23665	0.927441	1.54591	0.710666	1.57763	0.472554	0.633009	1.02043	1.57091	0.937697	0.818557	1.02127	1.13133	0.997303	1.56675
	2.13525	0.941157	2.01456	1.45529	1.92448	1.68572	1.0963	1.36143	0.424305	1.149	2.15566	1.02733	1.03456	2.18865	0.966009	1.58363	1.46347	1.71258	1.33135	1.04026	0.825397	0.380845	1.04743	1.0508	1.15751	1.14155	0.573238	1.50703	0.55025	1.65134	0.424604	0.606781	0.819498	0.809566	1.51828	1.30561	0.841265	1.23577	1.07257	1.54639
	1.83892	0.999296	2.39322	1.11491	2.01794	1.59068	1.24334	0.977661	0.417987	0.714266	1.91671	1.00652	1.2372	2.18627	1.0725	1.63109	1.31191	1.4621	1.27551	0.994621	1.21753	0.640526	1.2894	1.14601	1.30769	1.14758	0.423694	1.35545	0.585625	1.56986	0.535638	0.558764	1.16842	1.12765	1.19179	0.749813	0.684557	1.1696	0.666742	1.6075
	2.19965	1.05213	2.15601	1.41108	1.90998	1.69463	1.30882	1.18857	0.659547	1.23389	2.02811	1.00756	0.894038	1.86757	1.26166	1.74415	1.31766	1.54927	1.07636	1.09446	1.04446	0.315611	1.14308	0.880236	0.659397	1.27647	0.604141	1.25632	0.444836	1.65397	0.450608	0.509034	1.10165	1.17771	1.51292	0.57406	1.08872	1.29485	0.499891	1.02028
	1.90066	0.554426	2.2283	1.51586	2.17577	1.66775	1.44042	1.0055	0.467304	0.984429	1.94071	0.920835	1.08314	1.99424	1.20786	1.53903	1.16036	1.37013	1.09425	0.996708	0.956827	0.48778	1.02801	1.05275	0.541715	1.15286	0.442732	1.2873	0.82046	1.48679	0.913193	0.635469	1.22727	1.10831	1.0046	0.880399	0.755589	1.11175	0.916259	1.03791
	1.75448	0.624006	2.40083	1.50136	1.89308	1.8989	1.03657	1.09178	0.271192	1.11032	2.18154	1.10425	1.22037	1.93407	1.11938	1.10944	1.28524	1.17709	1.15211	0.801462	1.24982	0.561056	1.28023	0.930615	0.80078	1.4053	0.650649	1.15497	0.613949	1.5262	0.871249	0.381324	1.30691	0.94002	1.41296	0.992355	0.647775	1.25046	0.637665	1.05184
	2.06673	0.897262	2.11521	1.55647	1.9694	1.63671	1.36854	1.05159	0.657461	1.13978	1.83407	1.0667	1.03811	1.81194	0.979527	1.51512	1.12765	1.38774	1.1108	0.837643	1.02392	0.293365	1.13119	0.829066	0.698508	1.30755	0.566188	1.00171	1.18434	1.41366	0.882488	0.474691	0.944748	0.561545	1.2171	0.825485	0.733448	1.00727	0.554593	0.96976
	1.63861	0.858753	2.01767	1.39924	2.24671	1.69394	1.70126	1.15164	0.301261	0.986192	2.13983	0.945221	0.770879	2.48368	1.07765	1.87584	1.02116	1.68274	1.37219	0.938388	1.21238	0.522489	1.01982	1.00999	0.306521	0.743345	0.897442	1.28672	1.17304	1.2618	0.759024	0.262094	0.970923	1.33999	1.21769	0.850144	1.15105	1.24537	0.674027	1.38334
	1.97907	1.19749	1.98948	1.29676	1.65709	1.37968	1.41676	1.2107	0.549211	1.02547	2.30615	0.850973	0.931239	2.75393	1.46421	1.21108	0.874164	1.39286	1.32264	0.72572	0.981268	0.560856	0.919274	0.710859	0.462047	1.20862	0.594406	1.22598	0.976046	1.12554	0.703299	0.36579	0.750499	1.00581	1.38259	0.286515	0.81261	0.957934	0.605328	1.50555
	1.77203	0.954043	1.97186	1.18286	2.08098	1.58295	1.40424	1.27178	0.354087	0.8009	2.21968	0.918647	0.973309	2.64322	1.34751	1.4502	1.13009	1.36781	1.20907	0.929275	1.1831	0.421694	1.01329	1.14224	0.475576	1.18178	0.8929	1.72776	0.671242	1.46771	0.49834	0.75675	1.24893	0.928647	0.977113	1.03863	0.578916	1.39041	0.682305	1.1954
	1.50357	1.28737	1.72852	1.54411	1.72689	1.44982	1.49228	1.22495	0.516111	0.738349	2.17767	0.942174	0.877945	2.1034	1.22556	1.23166	1.26267	1.33998	0.698807	0.88795	1.00846	0.59091	1.06827	0.921723	0.746609	1.36837	0.60791	1.55334	1.06163	1.52535	0.630135	0.60675	0.859261	1.044	1.23317	0.97314	0.630908	0.896634	0.78689	1.07142
	1.50426	1.33374	1.33575	1.39385	1.83587	1.63204	0.866514	1.33191	0.363046	0.803553	2.56615	0.895912	0.702842	2.5005	1.47978	1.17986	1.07702	1.38091	1.04811	0.413852	0.945593	0.477477	0.928174	1.08993	0.636075	1.16808	0.444291	1.29803	1.2089	1.35159	0.868721	0.411882	1.17723	0.906249	1.49095	0.720721	0.835971	0.898907	0.930628	0.875279
	1.603	1.22708	2.01566	1.27814	1.95379	1.73416	1.26478	1.0275	0.0828525	1.14185	2.27342	0.981002	0.913323	2.22169	1.41956	1.12011	1.0873	1.2645	1.28784	0.593102	1.05698	0.454818	1.1797	1.00979	0.661882	0.856344	0.840697	1.42262	1.13745	1.18811	1.03492	0.65848	1.09093	1.00847	1.39527	0.830582	1.02934	0.785211	0.671904	0.880749
	1.7645	1.03356	1.81574	1.23798	2.36114	1.83351	1.22573	1.0651	0.343431	1.09248	2.3303	0.985605	0.92455	2.35637	1.14896	1.249	1.35892	1.41074	0.971388	0.788092	0.649214	0.493935	1.19356	0.962104	0.59953	1.12084	0.689296	1.59898	0.977212	1.20027	0.893302	0.179327	0.959099	0.920098	1.55874	0.795588	0.91228	1.12594	0.435294	1.03317
	1.72582	1.52077	1.63146	1.58971	1.79537	1.84552	1.25986	1.31296	0.409397	1.20044	2.48092	1.62676	1.07582	2.20903	0.839862	1.2662	1.00645	1.39901	1.0738	1.04017	0.948363	0.451674	1.11976	0.703351	0.714187	1.21239	0.60394	1.10683	1.38919	1.21729	0.747675	0.449386	0.883295	0.910039	1.37379	1.32566	0.49352	1.18285	0.528342	0.974728
	1.81959	1.27441	1.50898	1.5906	1.83987	1.63204	1.43455	1.30452	0.171442	1.0925	2.20502	1.29517	0.917998	2.20191	0.948413	1.27484	0.929421	1.21651	1.30854	0.702165	1.11516	0.329942	1.01158	1.06201	0.707668	1.31193	0.542543	1.30895	1.4554	0.874466	0.618235	0.425372	0.879989	1.26036	1.10974	0.845201	0.579417	1.12156	0.543753	0.980292
	1.72069	1.13979	1.70757	1.62073	2.32617	1.79872	1.17877	1.43851	0.212862	1.29638	2.28515	0.94876	1.34652	1.87062	1.10542	1.12488	1.11488	1.47472	1.08611	0.600014	0.928077	0.294335	1.00427	0.741425	0.896975	0.923584	1.22489	1.35798	1.3595	1.24792	0.883705	0.161041	1.17492	1.02976	1.20733	0.859737	0.573661	1.05329	0.511233	0.843341
	1.68167	1.03975	1.72891	1.66022	2.12381	1.76655	1.3809	1.53525	0.245312	1.14591	2.17908	1.02816	0.962664	2.33031	0.760292	1.34646	0.872307	1.49123	1.31465	0.763019	0.98479	0.474928	1.10129	1.09754	0.84948	0.856311	1.05364	1.33966	1.37162	1.2402	0.669283	0.388518	0.893325	1.08394	1.13928	0.69655	0.604012	0.669016	0.2344	0.730252
	1.73316	1.09225	2.25626	1.58689	2.22529	1.61828	1.22079	1.33481	0.412534	0.875574	1.8817	1.10093	0.947305	2.3547	0.883885	1.64146	0.986546	1.26133	1.06114	0.962116	1.34144	0.455404	1.45196	0.490897	0.994763	1.01815	0.913359	1.36318	1.23639	1.07699	0.881598	0.141982	0.908861	0.940757	1.15442	0.920198	0.763617	1.06487	0.250222	0.889955
	1.8507	0.919694	2.28994	1.6258	1.61439	1.59872	1.09543	1.23326	0.452199	0.787226	2.0109	1.03944	0.971918	2.29098	0.879526	1.66441	0.916567	0.978663	0.892143	0.689447	0.86069	0.481851	1.55465	0.73468	0.946093	0.822648	0.934907	1.47572	1.61511	0.801055	1.15384	0.608103	0.849781	1.18681	0.421003	0.673792	0.667041	0.919192	0.501951	0.939461
	2.1908	0.984121	2.14604	1.9737	1.7288	1.67729	1.04959	1.39309	0.491277	1.23572	2.04015	1.06677	0.896536	2.2766	0.655215	1.27912	1.14194	1.19148	0.883135	0.967574	0.89609	0.521142	1.21893	0.320886	0.913777	1.16123	0.662024	1.63891	1.16491	0.996056	0.8777	0.612429	0.939491	1.33888	0.759824	0.63645	0.813495	0.783781	0.481179	1.20868
	1.96033	1.04718	1.90471	1.80606	1.61116	1.38728	1.51553	1.25744	0.470716	0.954251	1.97878	1.1286	0.907776	2.2577	0.590796	1.46567	1.19486	1.09065	1.257	0.882263	0.86309	0.610515	1.20804	0.769915	1.02543	1.07129	0.720308	1.60778	1.06083	0.904963	0.726619	0.576332	1.23426	1.16806	0.957841	0.994429	0.880627	0.860772	0.398725	0.930476
	1.58231	0.860542	1.90247	1.51478	1.29837	1.71014	1.27897	1.20806	0.564805	0.953674	2.38266	0.843697	1.39764	1.95922	1.08699	1.2388	0.75747	1.07761	1.32452	0.624721	1.01151	0.251044	0.876723	0.593733	1.00863	1.17409	0.462369	1.30196	1.07918	0.744699	0.932167	0.423476	1.26128	1.34511	1.20789	0.878782	0.940218	1.16739	0.386414	1.16052
	1.74798	1.16492	2.06629	1.54858	1.57502	1.65164	0.993923	1.31871	0.436855	0.827797	2.27916	0.978894	1.39058	2.22449	0.847824	1.21437	1.18362	0.945351	1.05948	0.682267	1.20215	0.315104	1.03163	0.836232	0.536604	0.883064	0.861926	1.26874	1.21528	1.00116	1.06294	0.812622	1.22546	1.00745	1.61986	0.56523	0.880275	1.15219	0.424243	1.06606
	1.54905	0.989014	1.9809	1.40402	1.4918	1.56583	1.01943	1.21774	0.401536	0.968945	2.06095	1.03093	1.12481	1.93955	0.90988	1.47746	1.056	1.39071	1.12648	0.93726	1.17164	0.247908	0.875113	0.973519	0.868198	0.906382	0.696793	1.25844	1.4154	1.0965	1.09409	0.663056	1.08391	1.3011	1.25802	0.623457	0.785937	0.640963	0.694569	0.737566
	1.44304	0.896847	1.87428	1.68185	1.67649	1.33404	1.09837	1.03437	0.583634	1.2335	2.08493	1.26804	0.859096	2.23434	0.900877	1.41607	0.84333	1.49084	1.2394	1.01057	0.795792	0.658918	1.0219	0.825534	0.807831	1.03248	0.410509	1.67259	1.33342	0.621539	0.822046	0.593683	1.1967	1.67439	1.17286	0.785104	0.571501	0.902943	0.656316	0.848552
	1.41857	1.1428	2.05795	1.55081	1.70005	1.42151	0.875118	1.11544	0.527983	0.987686	2.40763	1.16769	0.796983	2.14797	0.927042	1.28824	1.09204	1.42308	1.18648	0.828068	0.841317	0.524132	0.743463	0.830897	0.50917	1.02789	0.87397	1.52454	1.33052	0.84062	0.900908	0.390232	1.12467	1.28112	1.25418	0.456678	0.818303	0.670925	0.717531	0.8178
	1.43384	1.40015	1.33067	1.54228	1.47155	1.32937	0.988614	1.04101	0.697659	0.907573	2.02209	1.05914	0.919381	2.15032	0.967684	1.41247	1.15519	1.12304	0.97611	0.902543	0.862161	0.362265	0.750875	0.735447	0.687842	0.704912	0.84193	1.47238	1.4847	0.594346	0.769237	0.217716	1.11285	1.23254	1.1523	0.463244	0.617977	0.96088	0.587938	0.889163
	1.46124	1.14991	1.51628	1.86529	1.4975	1.57081	0.897052	1.25868	0.481461	0.922909	2.01091	1.01181	1.17607	2.1237	1.38619	1.07769	1.31744	1.26525	0.955485	1.01693	0.933743	0.440081	1.01273	0.653137	0.801308	0.928761	0.831458	1.57374	1.13433	0.857207	0.636496	0.659364	1.43762	1.02992	1.45903	0.858109	0.612013	1.11897	0.661013	1.02963
	1.39421	1.03161	2.08658	1.6274	1.85129	1.94728	0.78194	0.988231	0.687267	0.866458	2.33885	0.895745	1.40071	2.57206	1.42535	1.05293	1.01972	1.3559	0.947831	0.614141	0.861408	0.463947	0.928884	0.505778	0.669254	0.973839	0.942029	1.13059	1.31151	0.699689	0.823785	0.224272	1.30673	1.16976	1.35271	0.920842	0.66806	0.860885	0.621566	0.804385
	1.68474	0.80961	1.76888	1.67264	1.63326	1.64804	1.18026	1.10035	0.669036	0.834263	2.06848	1.23539	1.09988	2.27462	1.10963	1.43209	0.842607	1.29814	1.04926	0.94191	0.636583	0.510948	1.01308	0.63291	0.614578	1.16183	0.968505	1.24435	1.4992	0.812013	0.678007	0.589816	1.02049	1.03379	1.09333	0.697113	0.311853	0.726922	0.797019	1.12755
	1.36155	1.02421	1.46481	1.33666	1.90511	1.536	0.769238	1.29382	0.0224086	0.904987	2.02175	1.16149	1.07053	2.04075	1.05498	1.35515	0.977663	1.34759	1.09497	0.675567	0.862726	0.439224	1.0483	0.58402	0.890067	0.934293	0.682243	1.41904	1.36505	0.717407	0.984245	0.153326	1.3007	1.10866	1.49967	1.01013	0.889725	1.32746	0.463862	1.3254
	1.44697	0.881172	1.71838	1.36262	1.73829	1.68722	0.966104	1.58854	0.508089	0.687796	2.09336	0.962737	1.13951	2.03163	1.06003	1.1826	1.08937	1.12814	1.11356	0.775578	0.897347	0.443252	1.15337	0.770012	0.686255	0.928505	1.05784	1.02645	1.42582	0.798092	0.948096	0.476598	1.43599	1.15539	1.43673	0.603128	0.926023	0.669916	0.774463	1.23843
	1.48691	1.05535	1.68626	1.05584	2.08001	1.78783	0.964592	1.43895	0.593496	0.83635	2.00922	0.914653	1.36728	2.05648	0.993942	1.13581	1.14177	1.00097	1.51614	0.817523	1.1199	0.411635	0.876383	0.537982	0.61019	1.10804	0.531581	1.52612	1.20432	0.903169	0.679737	0.578881	1.56359	1.01822	1.74225	0.810896	0.774632	0.4454	0.869157	0.475138
	1.60506	1.10177	1.99772	1.4582	2.09356	1.45263	0.971451	1.30901	0.488137	1.14692	2.13383	0.940532	1.42118	2.12734	1.44776	1.14932	0.98613	1.14515	1.13561	1.03796	1.23522	0.585919	1.00672	0.519947	0.482613	1.00503	0.641517	1.12618	1.33657	0.74209	0.920407	0.292716	1.22338	1.11859	1.21423	0.774855	0.618168	0.884668	0.754342	1.17117
	1.92519	0.84919	1.92069	1.4633	2.00574	1.5294	0.838077	1.39486	0.558644	1.17521	2.22092	0.872974	1.03763	2.21133	1.25833	1.23163	1.04359	1.32468	1.09795	0.936121	0.86523	0.752073	1.0366	0.441571	0.411285	0.894667	0.493342	1.09466	1.09584	0.519869	0.763445	0.304993	1.50794	1.18267	1.50958	0.850216	0.441358	0.769916	0.626303	0.85263
	1.74522	0.801215	2.11849	1.78074	2.08416	1.41444	0.716893	1.28671	0.634654	0.757384	1.96715	0.78048	1.21814	1.73725	1.72496	0.963677	0.989504	1.15806	1.38626	0.800718	1.06832	0.499256	1.26716	0.587528	0.82625	0.899496	0.698438	1.39192	1.13208	0.831628	0.715805	0.230806	1.32246	1.20358	1.46206	0.926132	0.67591	0.928566	0.456271	0.775681
	1.96587	0.754147	2.16852	1.76294	1.76052	1.56516	1.07958	1.14322	0.743449	0.625865	2.14032	1.16248	1.30071	2.39975	1.25429	1.37862	1.01046	1.21292	1.22024	0.922115	1.18471	0.497148	1.24533	0.870362	0.779294	1.03994	0.7874	1.38515	0.941802	1.02896	0.693322	0.175499	1.08661	1.29911	1.13635	0.866952	0.715047	0.460459	0.659832	0.69971
	1.50364	1.32571	1.77893	1.18798	1.54348	1.61914	1.05289	1.32033	0.607382	0.722784	2.43169	0.735727	1.77548	2.29573	1.87595	1.44764	1.26454	1.31446	1.23291	0.882522	0.850656	0.40921	0.753141	0.608669	0.614757	0.870562	0.741623	1.28102	1.00316	0.850115	0.715431	0.531044	1.33525	1.36576	1.43066	0.866865	0.897062	0.935633	0.764862	0.751747
	1.90877	0.87611	2.08934	1.78406	2.06225	1.86363	0.898278	1.42599	0.821892	0.745929	2.02538	1.25868	1.31842	2.1582	1.3468	1.39054	0.879878	1.31208	1.61608	0.882957	1.09781	0.437347	1.12114	0.533993	0.790267	1.09828	0.803169	1.33293	1.30582	0.743795	0.721389	0.552099	1.61961	1.32334	1.52286	1.09136	1.06238	0.376607	1.26897	0.813676
	1.54311	1.0542	1.78559	1.86608	1.58642	1.64572	0.866233	1.47532	1.25948	0.884474	2.30744	1.09646	1.34264	2.25817	1.27534	1.5175	1.10052	1.16866	1.29459	0.871348	0.856093	0.543612	0.792097	0.534251	0.84064	0.942388	0.602071	1.32153	1.42404	1.23881	0.815458	0.259768	1.24761	1.08675	1.05627	1.11896	0.859815	0.696219	1.2273	0.811466
	1.54228	1.04385	1.701	1.78278	2.08513	1.57997	0.858812	1.54061	0.763587	0.859001	2.08085	1.07251	1.41728	1.89828	1.21535	1.44383	1.18711	1.15974	1.30036	0.902417	0.873169	0.603705	1.11148	0.693031	0.90061	1.28629	0.745651	1.29507	1.02336	1.27885	0.850011	0.178746	1.3598	1.11745	1.29356	0.868794	1.06682	0.864875	1.19187	0.664554
	1.90353	1.02255	1.90515	3.18197	2.4353	1.69661	1.04186	1.5444	0.935643	1.03388	2.45451	0.72661	1.20565	2.89649	1.52141	1.1623	1.24679	1.00863	1.34089	0.809912	0.564947	0.558001	0.786555	0.530428	0.663902	0.981922	0.758787	1.14332	1.1965	1.02381	0.675461	0.297223	1.30271	1.26863	1.75717	1.01894	0.869226	0.733063	1.38601	0.479408
	1.92477	0.981789	2.08927	2.98945	2.90679	1.74125	1.42454	1.56157	0.785577	0.883073	2.50345	1.15823	1.33396	2.77166	1.15715	1.03998	1.15298	1.38412	1.35246	0.930297	0.888246	0.452144	0.957555	0.696568	0.466921	1.28952	0.355556	1.05905	1.10678	1.05357	0.453116	0.643823	1.45787	1.14535	1.69141	0.795438	1.16873	0.806984	1.08425	0.331036
	1.79906	0.844041	2.30265	2.67677	3.08728	1.46862	1.06474	1.46725	0.723542	0.788899	2.13115	0.820188	1.21238	2.52109	1.21992	1.11961	1.1499	1.1869	1.02618	1.10364	0.696575	0.534186	0.9563	0.727945	0.543315	1.0069	0.521122	0.92915	1.27285	1.15442	0.533009	0.198151	1.37736	1.24556	1.34778	1.25718	0.824183	0.77946	1.05294	0.725211
	1.70352	0.799026	2.61784	3.27176	3.33862	1.45387	0.813977	1.19616	1.13069	0.91067	2.22247	1.12649	1.29143	2.18548	1.24214	1.04734	1.14029	1.31129	1.33864	0.659687	1.00062	0.331176	0.963781	0.487964	0.599711	1.27803	0.728466	1.25475	1.19366	1.0279	0.418603	0.331445	1.19493	1.47551	1.3984	0.868703	0.797738	0.651576	0.959457	0.713319
	1.86817	0.806156	2.34896	3.12747	3.11357	1.79502	0.840731	1.61473	0.83249	0.803492	2.19778	1.13825	1.38581	2.12308	1.50598	1.19996	0.785115	1.21787	1.0812	0.738616	1.04382	0.514784	0.589832	0.513747	0.71962	1.19405	0.630267	1.38105	0.756307	1.16897	0.488815	0.312654	1.23821	1.4901	1.46032	0.90935	0.785812	0.777984	0.857171	0.416842
	1.98507	0.805485	1.89871	2.97394	2.8833	1.86818	0.879719	1.37069	0.563752	0.991696	2.50116	0.911945	1.40088	1.98195	1.22918	1.49871	1.09444	1.4326	1.11638	0.727522	0.908383	0.387801	0.772639	0.497208	0.632164	1.25111	0.466553	1.64538	1.26104	1.20938	0.84156	0.550012	1.24392	1.35791	1.2616	0.60816	0.745738	0.577331	0.813108	0.798678
	1.82371	0.89168	1.90813	2.62033	2.76453	1.69801	0.778317	1.47883	0.692536	0.781741	2.15482	0.957694	1.20537	1.51071	1.26319	1.28284	0.933499	1.1856	1.2245	0.8018	0.91528	0.729559	0.669517	0.703944	0.422229	1.41599	0.772094	1.55756	1.25872	1.46559	0.718549	0.553534	1.51787	1.23921	1.44775	0.767017	1.05929	0.813357	0.785223	0.371124
	1.81469	0.967844	1.76108	2.84863	2.094	1.75463	0.936318	1.50971	0.651113	1.00287	2.22792	0.971953	1.3359	2.58057	1.07618	1.39734	1.06584	1.41439	1.49687	0.939336	0.680969	0.481885	0.754068	0.876184	0.476068	0.945818	0.644694	1.06507	1.14144	1.17283	0.743694	0.507705	1.13326	1.20719	1.45878	0.773344	0.932359	0.765416	1.01833	0.618008
	1.56147	0.827558	2.17142	2.46862	2.41683	1.53838	0.990775	1.30329	1.15863	0.877601	2.37687	0.987345	1.86146	1.99476	1.65302	1.40072	0.902489	1.16688	1.36236	1.05327	0.591813	0.482016	0.764727	0.71232	0.587101	0.838359	0.682501	1.55791	1.20365	1.17747	0.697139	0.483922	0.890451	1.13149	1.50827	0.67981	0.747981	0.638407	1.01413	0.513673
	1.71286	1.02095	1.93175	2.2924	2.08041	1.8997	0.695555	1.60061	0.726938	0.908818	2.19386	0.649174	1.62401	1.96719	1.37976	1.54176	0.760186	1.36308	1.35019	1.22119	1.1694	0.571358	0.678914	0.738805	0.566991	1.40393	0.507423	1.75635	1.06495	1.07794	0.569789	0.526127	1.1357	1.03704	1.46913	0.612064	0.66422	0.725496	0.734243	0.435391
	1.56926	0.681197	2.01585	2.56103	2.31562	1.65169	0.898677	1.51455	0.563354	1.08382	2.375	0.821888	1.00203	2.04466	1.27459	1.02205	0.972555	1.20882	1.36583	0.755754	0.824588	0.423015	0.844069	1.00366	0.580251	1.02611	0.438316	1.61515	0.84054	1.01166	0.548465	0.834708	1.05839	1.61559	1.60686	0.65282	0.890635	0.598317	0.539584	0.654002
	1.75911	0.967829	2.03744	1.7678	2.16557	1.821	0.839937	1.6315	0.770231	0.832986	2.44629	1.07637	0.854813	2.03493	1.41764	1.1453	0.821271	1.18981	1.18778	0.800255	1.15997	0.561708	1.28818	0.864501	0.804785	1.00284	0.815923	1.59227	0.815822	1.17785	0.853153	0.322076	0.934668	1.1735	1.29434	0.87114	0.570225	0.772821	1.08599	0.621582
	1.67539	1.16176	2.14388	2.52494	2.42185	1.71967	0.927954	1.45647	0.88032	0.96768	2.42394	1.18417	1.25475	2.56983	1.67564	1.22947	1.26895	1.11578	0.956738	0.958721	0.879037	0.54881	0.94168	0.614434	0.671261	1.23107	0.742767	1.7178	0.725446	1.23759	0.634121	0.608648	0.858782	1.43368	1.23851	1.17899	0.561481	0.514005	1.02877	0.626355
	1.707	0.781671	2.03548	2.5987	2.23833	1.88495	1.26838	1.37857	0.879044	0.878371	2.30021	1.22495	0.725854	2.23716	1.80129	0.932554	1.16174	1.3451	1.01686	0.870221	0.990323	0.560559	1.16991	0.705368	0.743877	1.20931	0.500091	1.28687	0.921891	0.853376	0.847302	0.575712	1.00483	1.15051	1.27998	1.19914	0.768839	0.482742	1.22048	0.220013
	1.69203	1.12464	2.0769	1.81364	2.35092	1.99562	1.20839	1.41951	0.879664	0.963143	2.30042	1.10608	1.02173	2.45889	1.78783	1.22318	1.13777	1.05981	1.17593	0.915515	0.92691	0.575661	0.765013	0.568954	0.71072	1.01394	0.418577	1.4763	0.842629	1.07675	1.11962	0.387641	0.723927	1.40754	1.26311	1.0423	0.88768	0.613332	1.08938	0.720464
	1.57336	1.16949	2.29408	1.71872	2.5095	1.81648	0.948062	1.38786	0.51855	0.960594	2.68283	1.13436	1.46901	2.33898	1.45691	0.926642	0.924103	1.2072	1.29826	0.896833	1.34289	0.264639	1.05506	0.965358	0.688356	1.16423	0.256934	1.46299	1.11495	0.870256	0.840836	0.395341	0.626546	1.27764	1.22807	0.86558	1.18022	0.348991	0.818674	0.672996
	1.48805	1.02792	2.11408	1.90462	2.51799	1.54698	1.09652	1.4249	0.806996	0.595268	2.24641	1.03933	0.998501	2.29776	1.39814	1.19234	0.912322	1.22424	1.16161	0.676776	1.04896	0.547419	0.915103	0.516985	0.957896	1.06565	0.841156	1.43232	1.02103	1.17174	0.399673	0.636103	1.12739	1.33754	1.40243	0.777668	1.0833	0.47949	1.09697	0.701688
	1.73033	1.02482	1.85638	1.77076	2.35262	2.10002	0.815109	1.40451	0.915458	0.765837	2.13922	0.779612	1.22706	2.10474	1.16497	1.50987	0.870273	1.11291	1.23587	1.05989	0.966709	0.481738	0.917455	0.813056	0.666356	1.15016	0.510387	1.6539	1.02462	0.959852	0.512506	0.683685	1.15509	1.24982	1.13849	0.966198	0.838813	0.698628	1.09395	0.603172
	1.94153	0.775911	2.02257	2.11193	2.50022	1.44749	0.743357	1.3468	0.891871	0.77214	2.09082	1.17513	1.15282	2.05062	1.1935	1.32538	1.09305	1.46764	1.04136	0.86252	1.29438	0.5586	1.21253	0.629409	0.86502	1.15065	0.670335	1.33175	1.13024	1.36523	0.70208	0.428815	1.10112	0.93223	1.55227	1.2388	1.15334	0.722143	1.35708	0.648147
	1.32948	0.934028	1.76789	2.00817	2.50971	1.71688	1.03011	1.53289	0.880046	0.647731	2.19754	0.955777	0.847162	2.34044	1.50165	1.348	0.660458	1.22416	0.870794	0.916617	0.902941	0.658219	0.853733	0.693628	0.921387	1.13183	0.747345	1.223	1.08214	1.20613	0.42389	0.58956	0.674124	1.28578	1.19483	0.704121	1.18519	0.454894	0.867957	0.758303
	1.74693	1.03999	1.63315	2.57103	2.11946	1.86789	1.10948	1.6638	0.748632	0.81128	2.20744	0.942241	1.28259	2.25601	1.4227	1.39063	0.809797	1.10076	1.25507	1.13408	1.18634	0.9746	0.7841	0.699845	0.887175	1.23037	0.687873	1.40408	1.17784	0.798191	0.300839	0.821873	1.20756	1.22635	1.43263	0.735233	1.26556	0.784436	0.979786	0.689712
	1.53314	1.20247	1.76692	1.89619	3.07019	1.89834	1.05182	1.65558	0.495424	1.12915	2.36435	0.974052	1.28225	2.57307	1.47622	1.10023	0.767709	1.19207	0.909712	0.871438	1.15	0.6783	1.10614	0.977094	0.731373	1.54449	0.191242	1.65009	1.28997	1.05014	0.3674	0.481517	0.911848	1.16146	1.08931	0.80405	0.638367	0.763085	0.673293	0.773955
	1.63038	0.979513	1.95264	1.20355	2.69003	1.62078	1.22355	1.47749	0.760241	0.810458	2.50139	0.661936	1.36303	2.07329	1.70146	1.07241	0.7419	1.26696	1.18746	0.85365	0.736538	0.779401	0.858835	0.612363	0.832375	1.1669	0.556922	1.3523	1.20578	0.878892	0.875157	0.416578	0.926368	1.23146	1.16805	0.557703	0.856202	0.512241	0.628131	0.944845
	1.50355	1.19511	2.03868	1.86879	2.43609	1.55095	1.12524	1.27402	1.07714	0.844848	2.21569	0.50214	1.39327	2.34316	1.3559	1.48518	1.04046	1.27265	1.21714	0.858372	0.688088	0.94607	1.43189	0.577363	1.02107	1.21984	0.701719	1.11193	1.42139	0.967497	0.904019	0.577096	1.03406	1.3536	1.22722	0.711465	0.801383	0.975803	0.42105	1.33078
	1.58976	1.47581	1.77737	1.74747	2.54989	1.63653	0.778573	1.18005	0.997449	1.09973	2.34166	0.85786	1.46186	1.97499	1.43289	1.3405	0.71723	1.30777	1.17126	0.791511	0.64845	0.966496	1.22092	0.731658	1.11522	1.1007	0.61288	1.33799	0.972767	1.06908	0.543854	0.882529	0.94001	1.18075	1.47928	0.776751	0.723232	0.842759	0.689535	0.810633
	1.81457	1.33899	1.72684	1.35748	2.14517	1.79906	0.677447	1.26436	0.891274	0.871239	2.43364	0.640902	1.29565	2.61778	1.58856	0.980468	0.938348	1.19613	1.30549	0.642484	0.49807	0.920805	0.814791	0.753049	0.697423	1.42226	0.318657	1.68578	1.01149	1.27482	0.617081	0.648006	0.816216	1.26904	1.25914	0.531293	0.54714	0.840277	0.489625	0.761494
	1.72213	1.00371	1.96878	1.91455	2.49916	1.60492	0.61963	1.4259	0.93935	0.75914	1.85167	0.677847	1.36341	2.15707	1.35297	1.30617	0.868538	1.29998	1.32417	0.585685	0.782795	1.02236	1.17924	0.550398	0.697395	1.26988	0.633986	1.58603	1.0089	1.19757	0.575399	0.775144	1.06872	1.10127	1.79399	0.626578	0.891149	0.98804	0.65779	0.875173
	1.38586	0.850941	2.06878	1.89267	2.53825	1.57108	0.798662	1.36725	0.633624	0.854393	2.07285	1.00758	1.32811	2.16916	1.42323	1.34049	1.15346	1.40851	1.21769	0.878974	0.743246	0.621114	0.976854	0.872618	0.615847	1.26663	0.333896	1.50306	1.14834	0.999987	0.374622	0.277983	1.42082	1.21742	1.79758	0.568027	0.552645	0.992176	1.05867	1.14849
	1.5063	1.11993	2.01526	1.82215	2.39341	1.57425	1.26991	1.34156	0.607657	0.738426	2.29104	0.937085	1.07644	2.42769	1.38185	0.920978	0.976551	1.53162	1.50839	0.612061	1.07409	0.521017	1.03942	0.624268	0.884656	0.902781	0.81985	1.50231	1.34705	0.959038	0.406534	0.359966	1.16724	1.2573	1.54201	0.554965	0.807696	0.636103	0.584144	0.943971
	1.69417	1.22127	1.61184	2.25046	2.29627	1.57059	1.19668	0.974713	0.697653	0.789163	2.42411	0.746982	1.52256	2.50006	1.39431	1.20676	0.994696	1.4125	1.22197	0.862248	1.18242	0.672208	0.736293	0.85551	1.0217	0.941927	0.5612	1.37423	1.01402	1.21111	0.598905	0.58443	1.15071	1.09607	1.66784	0.70579	0.735127	0.591797	0.701098	0.923848
	1.90276	1.15307	1.97694	2.28096	2.2396	1.6315	1.45467	1.20773	0.837403	0.888115	2.36321	0.944589	1.28039	2.26706	1.44532	1.44972	1.05569	1.26117	1.28901	0.64676	1.06162	0.533952	1.0406	0.767769	0.710795	0.873011	0.307896	1.51101	0.852445	0.915516	0.703524	0.591224	1.26379	1.1075	1.7329	0.508004	0.770269	1.09256	0.657693	0.889705
	2.05461	1.21914	2.0915	2.56146	2.50796	1.3967	1.30323	1.22561	0.767294	0.888649	2.18514	0.736387	1.25325	2.18478	1.2375	1.25179	1.35105	1.22795	1.08568	0.666319	0.87413	0.29038	0.998664	0.504291	0.649534	0.930508	0.172856	1.74478	1.02321	1.05276	0.991742	0.445739	1.24392	1.18779	1.59079	0.582172	0.714783	0.76873	0.782553	0.985823
	1.95467	1.13647	2.06077	2.68791	2.19703	1.8293	1.31323	1.2949	0.909628	1.06379	2.29564	0.777342	1.18299	1.68885	1.18919	1.15931	0.873934	1.18418	0.904335	0.747259	0.687943	0.567938	1.13092	0.834336	0.723871	0.934407	0.500695	1.35826	1.37688	0.896594	0.640834	0.484318	1.12032	1.03204	1.64467	0.596673	0.837744	0.908154	0.882653	0.796002
	1.6867	0.974434	1.92347	2.44042	2.27978	1.74366	1.21988	0.889102	1.02716	0.934317	2.53787	0.84168	1.29285	2.05733	1.8396	1.08335	1.46701	1.08901	0.945916	0.919972	1.16471	0.830529	0.97478	0.82837	0.567094	0.748207	0.742828	1.32883	1.40032	1.25199	0.429026	0.237098	1.36225	1.13235	1.43047	0.689605	0.854598	0.865397	0.796283	1.03399
	1.92525	1.02096	1.95778	2.34807	2.46654	1.98238	1.19637	1.12958	0.750616	1.04956	2.21062	1.05688	1.49555	1.97974	1.36693	1.2537	1.01645	1.22089	1.02056	0.870313	1.01811	0.779558	1.03843	0.90234	0.920303	0.73248	0.503411	1.4238	1.13	1.0325	0.841753	0.385919	1.19352	1.32564	1.53405	0.535936	0.808661	0.973703	1.02161	0.759471
	1.77952	0.930153	2.01059	1.8475	2.47738	1.67568	1.31133	1.09777	0.854092	0.989214	2.59307	0.914093	1.44454	2.13068	1.41433	1.37776	0.936183	1.29147	0.980508	1.15637	1.23549	0.915043	1.22708	0.461121	1.07315	1.2146	0.348502	1.58925	1.29483	0.994252	0.672954	0.394069	1.21431	0.834397	1.5339	0.641333	0.926899	1.09423	0.886887	1.08665
	1.59698	1.17677	1.83002	2.0344	2.34004	1.81833	1.17434	1.18926	0.593343	0.774386	2.08343	1.28618	0.917798	2.05978	1.35872	1.74329	0.859153	1.36202	1.20605	1.11808	1.1942	0.63958	1.14365	0.800617	0.662849	0.639164	0.704295	1.39242	1.32243	1.09059	0.654536	0.588938	1.17958	0.75757	1.59518	0.638698	0.980637	0.768647	1.15057	0.897229
	1.78702	1.02143	1.44802	2.12265	1.96763	1.97398	1.13711	1.0405	1.00336	1.04482	2.10496	1.0277	0.946519	1.97859	1.4423	1.18921	0.980709	0.972238	0.915824	0.759753	0.883688	0.804599	0.935579	0.777859	0.828644	0.879353	0.634418	1.34825	1.66727	1.1101	0.738838	0.21259	1.12899	1.35946	1.48523	0.765949	0.65678	1.01179	1.31446	0.704296
	1.77331	1.27799	1.65843	2.21411	2.22696	2.01714	1.02041	1.05191	0.775262	1.35417	2.2178	1.00612	1.09672	2.0066	1.30645	1.66256	1.03929	1.16118	0.918129	1.05134	1.37702	0.590565	1.20688	0.493577	0.754597	0.935293	0.749038	1.39018	1.18828	0.889685	0.5337	0.390739	1.31045	1.07136	1.39773	0.677489	1.00966	1.31395	0.966012	0.777758
	1.96014	0.832112	1.70408	2.65039	2.68998	1.86744	1.39498	1.17012	1.02466	1.07544	1.84935	1.36557	1.25249	1.34314	1.2569	1.37299	0.934142	0.949282	0.83346	1.10516	1.02481	0.805636	0.986312	0.606474	0.880624	0.866124	0.675024	1.54805	1.20714	1.07476	0.524261	0.855487	0.927205	1.10561	1.60777	0.762712	1.20154	1.15394	1.12305	0.864938
	1.54857	1.03766	1.72872	2.15107	2.55287	1.65397	1.48104	1.18702	1.04811	0.902587	2.29965	0.887448	1.25213	1.83115	1.35394	1.44207	1.02597	0.743063	1.24716	0.594547	0.553097	1.17314	0.886002	0.841827	0.622506	0.966561	0.472088	1.39165	1.07963	1.08116	0.536916	0.841819	1.37189	0.852272	1.63517	0.880224	0.669853	1.39004	0.733042	1.00476
	1.6257	1.25868	1.7336	2.70476	2.64368	2.08822	1.38717	1.08696	0.809742	1.1115	2.2048	0.890596	1.23964	2.43169	1.55186	1.10271	1.07021	1.17483	0.854437	0.893267	1.12737	0.698244	0.778799	0.996781	0.730075	1.12511	0.660126	1.49769	1.16503	1.14876	0.538598	0.788011	0.906971	0.923606	1.4517	0.334255	1.09795	1.06291	0.888824	0.705621
	1.70785	1.17221	1.89323	1.8185	2.10171	2.01151	1.25523	1.2849	1.05606	1.02366	2.2958	0.552136	1.32105	1.86005	1.69055	1.4901	1.12754	1.14929	1.18438	1.03312	0.729402	0.782849	0.668867	1.13641	0.569662	1.1377	0.44793	1.5668	0.96646	1.07527	0.791405	0.862895	1.37831	0.760603	1.76887	0.69719	1.00451	1.48348	0.826318	1.01678
	1.67148	0.888178	1.77392	2.31267	2.49452	1.89019	1.34206	1.02725	0.906525	0.732104	2.11586	0.770718	1.212	1.84088	1.61229	1.33436	1.16552	1.08749	0.751341	1.31618	0.831549	0.783377	0.9635	0.552029	0.73323	1.23443	0.322572	1.60467	1.17019	0.825623	0.57357	0.457974	1.34783	0.974599	1.47506	0.650769	1.00828	1.38116	0.908649	0.935035
	1.63958	0.847197	1.36555	2.36463	1.9456	1.85086	1.13099	1.02487	0.832947	1.05351	2.66413	0.557501	1.19299	1.96273	1.94155	1.36253	0.916484	0.961829	0.967953	1.22554	1.03167	1.04818	0.823786	1.14071	0.891676	1.38662	0.379075	1.91116	1.45938	0.868861	0.404429	0.446532	1.26885	0.937576	1.52693	0.805722	1.07064	1.23162	0.948297	0.976916
	1.71526	1.06073	1.4067	2.12439	1.89308	2.17024	1.02766	1.25609	0.977676	1.06392	2.30276	0.696814	1.44062	2.12127	2.09495	1.26347	1.06058	0.861621	0.632215	1.24696	1.09471	0.725431	0.580271	0.916821	0.911787	0.963749	0.559399	1.55861	1.06155	1.12759	0.585388	0.17136	0.978317	1.01583	1.04482	0.721836	1.30389	0.910946	1.29777	0.625523
	1.3349	1.17092	1.56026	2.37297	1.65994	1.81467	1.007	1.49049	0.960331	1.02201	2.25056	0.693324	1.48447	2.13925	1.57945	1.38731	1.22644	1.09649	1.01791	1.37081	0.930644	0.645964	0.798198	0.874211	0.723404	1.08032	0.24559	1.4471	0.898457	1.03989	0.694309	0.381045	1.33258	1.15973	1.57098	0.476185	1.06797	1.23812	0.913335	1.43125
	1.89587	1.04772	1.62582	2.31583	1.663	1.75499	0.945082	1.53541	0.844535	0.973584	2.13837	1.17811	1.35149	1.88096	1.70739	1.23505	1.03269	1.17948	0.977308	0.87183	0.740328	0.790743	0.627789	0.90342	0.584682	0.58523	0.715454	1.24849	1.29798	0.94281	0.617179	0.393422	1.39316	1.19391	1.69802	0.827486	0.938229	1.10745	0.887754	1.07377
	1.80959	1.13121	1.65223	2.38557	1.82279	1.78379	0.990042	1.19506	1.01666	0.825155	2.25943	0.811893	1.08385	1.75018	1.68288	1.35984	1.25295	0.998548	0.690839	0.766762	0.802661	0.793654	0.866797	1.1965	0.939582	1.17294	0.536162	1.56901	1.23831	1.13003	0.942621	0.318546	0.816081	0.956162	1.4984	0.579018	0.884627	1.02734	0.837356	0.855215
	1.58914	1.01459	1.44902	2.2031	1.60687	1.94565	0.764808	1.20961	0.632491	0.925137	2.27876	0.954769	1.2882	2.2223	1.85072	1.26264	1.09782	1.10248	0.887511	1.16575	0.369157	0.980035	0.837941	0.834911	0.985532	1.05593	0.571348	1.59012	0.662062	0.931328	0.595283	0.769858	1.12797	1.40209	1.62609	0.943287	1.14329	1.33597	0.616938	1.47874
	1.59328	1.27208	1.56647	2.3504	1.68606	1.78459	0.967063	1.10294	0.913456	1.16403	2.02505	0.921713	1.58676	2.12101	1.65723	1.92064	1.19753	1.12385	0.883241	1.32694	0.867238	1.03241	0.790884	0.924444	0.768689	1.05588	0.865001	1.48329	1.38531	0.953137	0.575174	0.603611	1.02995	1.38806	1.43112	0.825228	1.05979	1.48435	0.773538	1.60266
	1.68662	1.11428	1.81742	2.07383	1.6086	1.84961	0.635456	1.43907	1.14555	0.933239	2.17003	0.857416	1.52337	1.35399	1.57682	1.63113	1.31339	1.16435	0.79998	1.36767	0.742657	1.02353	1.04298	0.956833	0.835744	0.972389	0.720848	1.4622	1.25633	0.913282	0.417445	0.788972	1.46399	0.76279	1.47716	0.910807	1.20879	1.27605	0.430613	1.44966
	1.59931	0.976296	1.60524	1.62286	1.81083	1.70283	0.916579	1.28762	0.91134	1.00815	2.34006	0.820856	1.35783	1.88164	1.77222	1.66823	0.866467	1.23068	1.16674	1.00348	0.980287	1.01057	0.76143	1.39416	0.733472	1.19178	0.624575	1.81344	1.21512	1.14407	0.620836	0.880185	1.40997	1.0553	2.09324	1.15148	1.32245	1.25891	0.919414	1.09698
	1.71412	1.00229	1.5484	2.55974	1.77442	1.73903	0.69435	1.63458	1.03454	0.874027	2.2891	0.8956	1.5284	2.04322	2.14725	1.59265	1.15144	0.964547	1.01437	1.24167	0.424678	0.78172	0.826752	0.872837	0.405105	0.995879	0.63267	1.43159	1.51059	1.03278	0.411127	0.818675	1.25509	1.58622	1.69861	1.04065	1.08119	1.2284	0.814557	1.35898
	1.66565	0.938695	1.63748	2.75272	1.94274	1.77738	1.01696	1.20199	0.852598	1.19521	2.45496	1.15332	1.36724	2.20096	1.32851	1.37038	1.16259	1.15549	0.732335	0.910655	0.568676	0.925218	0.708327	0.794328	0.955108	0.963517	0.628137	1.14631	1.126	0.909859	0.475857	0.634041	1.22005	1.25156	1.43828	0.655106	0.859861	1.26533	0.669461	1.50289
	1.49132	0.894986	2.00216	2.0779	1.92406	1.65167	1.05268	1.40649	0.983333	0.935828	2.40615	0.967976	1.22345	2.02245	1.52261	1.25155	1.02765	1.17002	1.14872	0.65255	0.735438	1.00371	0.844121	0.98509	0.764572	0.920754	0.556853	1.35141	1.36773	1.24925	0.701711	0.489388	1.23549	1.11144	1.25515	0.880125	1.06292	1.23962	0.904373	1.28417
	1.61889	0.896107	1.91691	1.94046	1.99979	1.69441	1.31585	1.15872	1.07937	1.09118	2.33703	1.0593	1.14167	1.96821	1.60168	1.32044	0.950452	1.241	1.14108	0.812664	0.414591	0.755412	0.97542	1.05306	0.915229	1.13195	0.519762	1.33775	1.16373	0.775259	0.565705	0.575492	1.45774	0.715265	1.88671	0.873667	0.922953	1.39493	0.745742	1.34151
	1.62855	0.82894	1.73562	2.63706	1.36205	1.78423	1.0159	1.23827	0.97132	1.00596	2.62276	1.16825	1.53261	1.80833	1.78341	1.59089	0.869451	1.59429	0.922171	0.664405	0.669906	0.959486	1.01964	0.660047	1.08299	1.07523	0.27419	1.22388	1.33126	1.02374	0.52892	0.533473	1.33884	1.07917	1.58791	0.725642	0.934761	1.12082	0.81817	1.36936
	1.47438	0.988335	1.90125	2.30789	1.57315	1.66525	0.972835	1.23263	0.943256	0.829602	2.06707	0.921582	0.82959	1.87391	1.68164	1.51402	1.22909	1.41187	1.16095	0.826899	0.680198	0.563716	0.957373	0.596438	0.739903	1.00056	0.451916	1.2586	1.51373	0.81062	0.826478	0.695733	1.60495	1.4954	1.35968	0.964599	1.01901	1.2609	0.835957	1.27779
	1.54412	1.11742	1.49123	1.85378	1.24581	1.88295	0.944573	1.39784	0.911565	1.0535	2.21032	1.10194	1.07391	1.77713	1.48222	1.87703	1.07016	1.34765	0.960201	0.847506	0.676671	1.09136	0.779364	0.792633	1.17534	1.02066	0.408876	1.38641	1.12581	0.923998	0.956511	1.06307	1.55196	0.989096	1.53644	0.758149	0.646768	0.928106	1.03687	0.979954
	1.70708	1.23364	1.68102	1.76583	1.52419	1.80231	0.932923	1.54282	1.02222	0.72379	1.86222	0.916545	1.24285	1.83641	1.80757	1.79682	1.04569	1.14461	1.32681	0.959582	0.471607	1.032	1.13865	0.638496	0.618245	0.895426	0.660296	1.39065	1.31958	0.866466	0.802867	1.17953	1.57249	1.34719	1.73789	0.461264	0.935061	0.943149	0.827327	0.833708
	1.83433	1.1864	1.76806	1.92195	1.54321	1.7112	1.03085	1.33035	0.992538	0.767872	2.19266	0.993498	1.07021	2.0138	1.69234	1.54084	1.02426	1.23791	1.36214	0.966108	0.476232	0.925312	1.00263	0.867743	0.785075	0.944636	0.631638	1.55357	1.03546	1.21989	0.942688	0.977231	1.67916	0.98915	1.82017	0.91938	0.943422	1.11833	0.65929	1.08868
	1.90896	1.1027	1.62744	2.79207	1.70513	1.70322	0.814373	1.43588	1.09094	0.858041	1.82736	1.24412	1.08981	2.25226	1.64394	1.62947	1.18877	1.08996	1.22762	1.23934	0.420125	1.06519	0.696616	0.739775	1.12004	1.08223	0.392059	1.58499	1.31623	0.847751	0.944698	0.852521	1.36595	1.02998	1.67467	1.31862	0.798697	1.27013	0.951463	0.874794
	1.68137	1.1373	1.73751	2.55084	1.76585	1.79925	0.954941	1.17116	1.1731	0.977687	2.03955	0.876216	1.28219	2.04995	1.78032	1.57689	0.957367	1.22586	1.10353	1.18574	0.762074	0.771498	0.69805	0.995019	1.00082	1.06926	0.516327	1.46267	1.27158	1.29073	0.767502	0.656696	1.65801	1.25379	1.58736	0.855532	1.0053	1.10906	1.34503	0.731218
	1.71724	1.17065	1.59954	2.35595	1.4817	1.69156	1.11735	1.52027	1.09529	0.940706	1.95861	0.939861	1.28669	1.90158	1.44455	1.65487	1.01527	1.18344	1.24379	1.24707	0.626347	0.919481	1.06832	1.17175	0.911009	1.20487	0.242262	1.62231	1.16472	1.37575	0.870413	0.598511	1.57935	1.17407	1.68858	0.836912	0.937808	0.886507	1.06648	0.910788
	1.50864	0.937142	1.51037	2.44283	1.46534	1.77339	1.01997	1.36391	0.863952	1.04599	2.14475	1.08653	1.16092	2.46659	1.6817	1.6855	1.22797	1.23444	0.918128	1.24965	0.66249	0.770362	0.878062	0.617164	1.07953	1.26299	0.57799	1.21345	1.00356	0.890599	0.940904	0.614171	1.88607	1.11521	1.49233	0.662414	1.0011	1.18906	1.12744	0.975659
	1.63985	1.1481	1.63548	2.49614	1.73683	1.904	0.576217	1.44199	1.32825	1.02987	2.88766	0.946111	1.26754	2.18237	2.01215	1.52453	1.30394	1.33448	0.901448	1.06678	0.62209	0.770356	0.935321	0.850531	0.867017	0.829665	0.648935	1.44053	1.01284	1.36911	0.893571	0.867853	1.54691	1.18435	1.62111	0.906578	0.846778	0.993394	1.16615	0.861603
	1.77723	1.29286	1.47105	2.19933	1.34709	2.03781	0.859517	1.44867	0.961581	1.06791	2.00382	1.16491	0.967333	1.82774	1.763	1.42942	1.359	1.00236	0.876433	1.14788	0.554048	0.77479	0.871592	0.993247	0.733438	0.964518	0.524785	1.54939	1.57997	0.979836	0.386979	0.744664	1.53872	1.44029	1.55175	0.882428	0.883213	0.694328	1.47322	0.639838
	1.7022	1.20546	1.655	1.93269	1.32231	2.01228	0.901343	1.41459	1.23877	1.04526	2.30426	1.19884	0.954742	2.43885	1.73006	1.67233	1.21566	1.11082	0.780915	1.04224	0.587574	0.809703	1.05846	1.11836	1.19561	0.936649	0.720812	1.46759	1.16158	0.740707	0.622823	0.622945	1.36762	1.68875	1.54008	1.21512	0.746068	0.965632	1.45647	0.834575
	1.60106	1.39377	1.63235	2.21467	1.42287	1.93075	0.697377	1.23074	1.07819	1.09478	2.52609	1.38858	1.42226	2.19423	2.07021	1.44078	1.12851	1.20734	0.970408	1.00765	0.748104	0.665282	1.02181	0.667133	1.04708	1.28774	0.617189	1.37407	1.30724	0.640263	0.924064	0.643789	1.75986	1.14369	1.71079	1.15705	0.767946	0.785883	0.83462	0.825883
	1.52644	1.37886	1.72363	2.38562	1.77815	1.75123	0.911301	1.40322	0.949237	1.08282	2.24844	0.659138	0.897255	2.56511	1.45948	1.6658	1.12993	1.37098	0.688696	0.840235	0.618887	1.1591	0.99627	0.796401	1.05271	1.27876	0.637695	1.54743	1.34888	1.05264	0.689267	0.710304	1.19684	1.16269	1.32149	0.635482	0.678187	0.711183	1.02739	0.5633
	1.61875	1.14302	1.6407	2.59843	1.71943	2.01264	0.93888	1.41387	0.547008	0.983513	2.41915	0.776726	1.29576	2.27855	1.83467	1.80065	0.950561	1.34698	0.86684	0.87228	0.438778	1.05636	0.773232	0.963165	0.916952	1.14865	0.6648	1.84719	1.19037	1.18482	0.681435	0.930439	1.26626	1.12892	1.41474	0.423639	0.838555	0.551632	0.920858	0.594416
	1.84133	1.3198	1.66031	2.78606	1.63825	1.31545	1.46313	1.12526	1.25393	1.05713	2.30779	0.34716	1.39829	2.18551	1.69479	1.5028	1.01804	1.2495	0.970718	1.03329	0.618945	1.22196	0.792522	0.968964	0.907257	0.944972	0.520353	1.78299	1.03419	0.876281	0.925144	0.573461	1.37451	1.05365	1.2692	0.613022	0.799663	0.601501	0.890606	0.323935
	1.63764	1.15138	2.21746	2.59727	1.7527	1.50901	0.977059	1.30651	1.06796	1.28654	2.4635	0.46404	1.31501	2.20196	1.74324	1.72474	1.0153	1.52461	1.34005	0.945045	0.469996	0.998095	0.715989	1.10198	0.731326	0.969856	0.511905	1.50475	1.06963	1.12599	0.613181	0.923836	1.21123	1.23211	1.6157	0.931045	0.945417	0.775475	1.14891	0.32414
	1.8691	1.01659	2.03595	3.18211	1.8273	1.78668	1.04361	1.37563	1.01838	1.04834	2.23034	1.0858	1.22284	2.32668	1.5124	1.51321	1.35216	2.00636	1.25243	1.32491	0.633274	0.766405	0.807707	0.819367	0.925656	0.927722	0.430173	1.54521	1.22501	0.773365	0.598124	0.826153	1.54609	0.825473	1.47521	0.921481	0.898365	0.684941	0.828046	0.238126
	2.13192	1.14488	1.85799	2.89366	1.36057	2.09869	1.04116	1.58806	0.874257	1.00042	2.33933	0.598162	1.44767	1.96803	1.69585	1.74042	0.930789	1.54168	1.0901	0.949031	0.807157	0.80476	1.18456	0.894832	1.16442	0.669143	0.648209	1.69861	1.09807	0.970103	1.01592	0.948273	1.68192	0.761395	1.7032	0.615452	0.915214	0.748327	1.10806	0.378329
	2.0357	1.01009	1.97695	2.95878	1.54907	2.08746	0.85476	1.51791	0.81037	1.28999	2.20047	0.783496	1.15663	2.57303	1.43187	1.42013	1.11396	1.31784	1.071	0.789885	0.638154	1.13974	1.10173	1.14322	0.624587	0.665489	0.428522	1.57918	1.13965	0.980149	1.02375	0.859164	1.6869	0.762032	1.56599	0.74436	0.629288	0.514137	1.41241	0.385928
	1.48477	0.940455	1.92787	3.00978	1.35512	1.7311	0.826797	1.48215	1.04364	1.11043	2.04788	1.11297	0.953898	2.01443	1.57386	2.0508	1.24125	1.49232	1.05838	1.26253	0.599244	1.01559	0.917448	1.09788	0.990685	1.17145	0.465145	1.56671	1.08014	1.17106	0.792133	0.664401	1.58609	1.01834	1.45555	1.0281	1.00966	0.256166	1.73656	0.556367
	1.69188	1.26821	2.14855	3.0546	1.16506	1.7057	0.963079	1.60978	1.09485	1.21016	2.40567	0.914886	1.34368	2.5528	1.73905	1.64555	1.0743	1.47923	1.12331	0.826544	0.673244	0.839382	1.13143	0.816326	1.07201	0.929289	0.455422	1.60774	1.11788	0.837627	0.854797	0.732549	1.57642	1.21384	1.66774	1.12233	0.917615	0.827493	0.98946	0.623166
	1.63948	1.01025	2.14107	2.28592	1.46871	1.62104	0.863486	1.58878	1.07586	1.01809	2.32216	1.01421	1.20098	2.30685	1.6405	1.16369	1.29138	1.08984	0.91834	0.825915	0.815914	0.777065	1.06383	0.825486	0.966209	0.983686	0.429127	1.61432	1.02898	1.08214	1.50631	0.669317	1.7961	1.2129	1.45827	1.15945	0.636703	0.990417	1.26993	0.944925
	1.78873	1.01635	1.7784	2.42457	1.58402	1.71533	0.767008	1.31439	1.19041	0.945335	2.68159	1.21853	1.85025	2.22967	1.69814	1.47111	1.01082	1.13166	1.25599	0.978971	0.712354	1.08417	1.08127	0.96687	0.939376	0.839248	0.482802	1.45499	1.23424	0.894401	0.827106	0.881844	1.73764	1.15154	1.26513	1.17138	0.670556	0.786747	1.26283	0.494713
	1.97913	0.87304	1.52452	3.08447	1.30808	1.87617	1.01977	1.30982	1.38063	0.952253	2.81408	0.907421	1.86764	2.34934	1.75032	1.62017	0.865246	1.35231	1.25432	1.07953	0.718959	0.974564	1.06118	1.08654	0.904983	0.682185	0.53881	1.95161	0.622746	1.21517	0.821105	0.906561	1.92882	1.20873	1.40637	0.898682	1.16475	0.599368	1.19569	0.37149
	1.66147	0.881446	1.31489	2.88795	1.33069	2.06665	1.04635	1.4235	0.949522	1.2379	2.43799	0.885662	1.68845	2.61236	1.7899	1.49029	1.07985	1.37368	1.01021	0.769177	0.844241	0.639211	0.867096	0.849257	1.03544	0.945463	0.515501	1.71893	0.844492	1.07802	0.94959	0.682119	1.54777	1.32877	1.50833	0.889613	1.09393	0.408894	1.22814	0.431341
	1.99861	1.24073	1.66816	3.03205	1.54595	2.14605	1.05903	1.60523	0.934765	1.16943	2.25224	0.833426	1.60647	2.35499	1.4416	1.4029	1.2099	1.36025	1.24646	0.817161	0.700536	0.633124	0.923393	0.80523	0.922688	0.573365	0.506273	1.70034	0.923251	1.11315	0.788736	1.10974	1.83225	1.18155	1.97356	0.993194	1.26475	0.397621	1.10883	0.826831
	1.63329	0.990055	1.40609	2.76041	1.11999	1.83652	1.03293	1.30228	0.909688	1.07491	2.39291	0.880226	1.6141	1.97162	1.47983	1.58008	1.0481	1.47279	1.2005	1.17424	1.03578	0.599707	1.31264	0.740697	1.25027	0.897432	0.579425	1.43101	1.38914	1.05581	1.20204	0.590066	2.10486	1.11392	1.83295	0.573175	1.31878	0.52007	1.44327	0.608323
	2.24116	0.883568	1.61689	2.50122	1.29104	1.67492	0.871674	1.10207	1.14712	1.06172	2.432	0.983367	1.65933	2.51953	1.62209	1.54467	1.40282	1.18992	1.44468	0.710631	1.22506	0.779128	1.01348	0.960957	1.12177	0.8966	0.512294	1.39348	1.04807	1.10865	1.10496	0.599995	1.54004	0.988369	1.33569	0.873881	1.2382	0.492173	1.22506	0.923534
	1.94929	0.812883	1.61827	2.64804	1.39542	2.12726	0.884372	1.37577	0.994867	1.17366	2.34709	0.856741	1.59924	2.10957	1.34656	1.80597	1.21426	1.36926	1.02321	0.731137	0.923226	0.877163	0.918917	1.36324	0.894416	0.964583	0.330492	1.3858	0.973731	0.944729	1.01719	0.797827	1.60012	1.22061	1.6496	1.02367	0.849668	0.937769	1.03332	0.747153
	2.02153	1.0962	1.81525	2.15958	1.65576	2.05459	0.843116	1.31165	1.08741	1.03226	2.37327	1.32642	1.93709	2.23973	1.31731	1.76726	1.20529	1.19893	0.918252	0.730496	0.653815	0.85071	0.798751	0.944289	1.00759	0.996831	0.303615	1.44968	1.1923	0.907536	1.0483	0.885603	1.88224	0.690417	1.98608	1.09654	1.02249	0.753774	1.41648	0.250182
	1.54532	1.20043	1.64019	2.38297	1.66371	2.08402	0.994527	1.4509	0.719683	0.976806	2.42783	0.927082	1.58541	2.02551	1.26955	1.59579	1.45632	1.70547	0.889168	1.11915	0.719317	1.00852	0.692317	1.23983	0.890071	0.964367	0.221025	1.57459	0.957137	0.804063	1.19131	0.618291	1.72796	0.922025	1.69994	0.921512	1.09647	0.742093	1.08713	0.900495
	1.60552	1.29445	1.44799	2.66361	2.04751	2.02128	1.00715	1.5733	0.684678	1.23322	2.6417	0.852153	1.83581	2.55905	1.45601	1.55777	1.02317	1.3913	1.22979	0.694397	0.715275	0.894708	1.06608	0.881579	0.812763	0.913318	0.564662	1.60466	1.13942	0.777216	0.952165	0.799922	2.03537	1.08405	1.93826	1.10184	0.949188	0.84591	1.20354	0.421739
	2.03028	1.10656	1.56005	2.23162	1.94172	2.04325	0.779209	1.45206	0.903615	0.954682	2.39658	0.907124	1.63113	2.23561	1.79411	1.45271	1.32785	1.36094	1.03561	0.86123	0.610086	0.728569	1.00164	0.938454	0.704476	0.858235	0.701971	1.74467	1.32781	0.954218	1.00331	0.632623	1.82848	1.07805	1.77175	0.813059	0.69258	0.939378	0.797058	0.442107
	2.1489	1.21138	1.4227	2.22264	1.17653	1.92552	0.930402	1.33747	1.3148	1.01274	2.50842	0.864657	1.69934	1.5756	1.36851	1.29887	1.1143	1.52029	1.22791	0.834555	0.879572	0.99811	0.953434	1.00002	1.29696	0.879358	0.476701	1.68142	0.566248	1.19296	1.18299	1.03137	1.94852	0.728436	2.07057	1.0887	0.885817	0.49527	1.30684	0.493222
	2.1726	0.797968	1.41006	2.21957	1.32811	1.73042	1.08209	1.29183	0.966446	1.20637	2.56481	1.0618	1.61986	2.14658	1.26001	1.57276	1.11877	1.56274	1.17531	0.890385	0.462166	1.00946	1.0433	1.1676	1.10718	0.881054	0.526733	1.70631	1.13362	1.0769	1.15562	0.380693	1.51921	1.17105	1.85635	1.20185	0.80042	0.923876	1.26795	0.282555
	1.86987	0.997466	1.23041	2.08446	1.67568	2.06448	0.888174	1.28253	1.06705	1.11208	2.41418	0.922364	1.6899	2.61472	1.40681	1.81064	1.00362	1.58595	1.19127	0.745465	0.792311	0.736924	1.01582	0.617289	1.04268	1.15375	0.42571	1.50029	1.0616	1.00725	1.15735	0.68792	1.55677	1.16981	1.65241	1.11932	1.05991	0.735647	1.08983	0.450722
	1.69832	1.08999	1.2154	2.74567	1.02092	1.85742	0.977775	1.50078	0.774611	1.29559	2.74679	1.03379	1.66138	2.36906	1.53126	1.64904	1.1891	1.79323	1.18027	1.14092	0.853338	0.541881	1.16364	0.732993	1.27444	0.841563	0.128393	1.76026	1.05926	1.02639	1.39499	1.06871	1.42487	0.917346	1.78249	1.40173	0.931739	0.920321	0.971987	0.628954
	1.75052	0.985766	1.26984	1.97223	1.59945	1.854	0.724181	1.23714	0.790941	1.4092	2.73675	0.950255	1.68312	2.57325	1.56957	1.66182	1.20204	1.44721	1.08377	0.826641	0.923165	0.905189	0.967244	0.912913	1.1485	0.766631	0.290576	1.48968	1.0897	1.05693	0.942381	0.657173	1.38777	0.910717	1.62179	0.849165	0.754233	0.850795	1.28804	0.662525
	1.83171	0.935591	1.38337	2.14252	1.82824	1.47551	0.975076	1.26584	1.18809	1.05909	2.47284	1.15457	1.82405	2.39297	1.46155	1.5969	1.16902	1.6332	1.35491	0.898054	0.850314	0.609381	1.1172	0.729634	0.934961	0.894304	0.269082	1.52766	1.37615	1.06548	1.12295	0.688428	1.75882	1.04117	1.82659	1.20481	0.787526	0.677049	1.23783	0.440204
	1.75587	0.936272	1.37384	2.17597	1.38652	1.93243	0.853174	1.48531	1.10492	1.15398	2.69248	1.02003	1.73737	2.43011	1.59821	1.37624	1.0982	1.54544	1.2393	0.972447	0.859805	0.709123	0.968363	0.882242	0.894352	0.950685	0.206368	1.48593	1.34171	1.09489	0.820417	0.683254	1.47501	0.809115	1.79432	1.12096	0.832147	0.873054	0.8251	0.690818
	1.68132	0.670454	1.35128	2.42998	1.55104	1.86208	0.84499	1.14435	0.841885	1.32875	2.3006	1.04648	1.78192	2.08979	1.38503	1.50524	1.13528	1.63966	1.2692	1.08722	0.568923	0.900202	0.97756	0.530907	0.941289	0.81414	0.143642	1.68478	1.1289	1.00941	0.853918	0.652844	1.49707	1.29216	1.40592	0.975176	0.657768	1.03577	0.996908	1.02873
	1.74825	0.93951	1.61992	2.42766	1.75344	1.85034	0.787776	1.39589	0.722197	1.16348	2.53865	1.25283	1.53919	2.08542	1.66134	1.4927	1.12316	1.83823	1.13051	1.18187	0.968539	0.519726	0.775209	0.744642	0.875663	0.922896	0.491644	1.5713	1.17396	1.03286	1.09134	0.46437	1.46812	1.34039	1.10512	0.94804	0.883044	1.04219	0.927879	0.880399
	1.64819	0.85197	1.42771	2.52563	1.36627	1.89476	0.951101	1.54996	0.617928	1.38891	2.47281	0.902387	1.80381	1.92576	1.59364	1.53426	1.14011	1.84513	1.26186	1.12028	1.00727	0.736154	0.719123	0.81928	0.728462	1.18565	0.515664	1.81644	1.19484	1.03436	1.0424	0.67231	1.64174	0.849241	1.56741	1.05263	0.614983	0.975142	0.681792	1.12283
	1.63224	0.89258	1.95969	2.53404	1.65584	1.77494	0.728774	1.06385	0.695746	1.39718	2.33697	1.02081	1.61714	2.01129	1.64661	1.42804	1.28115	1.55225	1.19526	1.17569	0.884995	0.592933	1.07347	0.750926	0.988005	1.256	0.151896	1.88874	0.965651	1.37457	1.17378	0.684815	1.52126	1.06974	1.57546	1.15148	0.369407	1.16002	0.65237	0.888374
	1.75147	0.946416	1.81733	2.629	1.39024	1.72685	0.54203	1.01763	0.91429	1.02579	2.6223	1.37721	1.83558	2.20901	1.66753	1.67869	1.33768	1.69904	0.806	1.43393	0.828578	0.835689	0.779097	0.786161	0.940544	1.35385	0.415546	1.55635	1.21946	1.07002	0.874098	0.624081	1.762	0.971233	1.5416	1.08912	0.671185	1.04664	0.978746	0.741051
	1.66084	1.12378	1.71687	2.29344	1.90524	1.63374	1.073	1.26257	0.869488	0.967327	2.23721	1.18759	1.75928	2.00386	1.46807	1.8087	1.19132	1.63604	0.957051	1.20375	0.892866	0.746262	0.668966	0.666092	0.690912	0.956989	0.444055	1.6237	0.975485	1.30699	0.935209	0.686924	1.61727	0.916455	1.44983	1.30125	0.413607	1.16572	0.948136	0.965841
	1.78056	0.9267	1.54041	2.29568	1.46441	1.83723	1.14764	1.31413	0.868012	1.16849	2.32652	1.28397	1.62781	2.15326	1.98313	1.65527	1.48481	1.59527	0.74156	1.25388	1.08171	0.596489	0.787039	0.595042	1.02592	0.853323	0.223091	1.3704	0.904796	0.931715	1.07164	0.765318	1.47898	0.874901	1.67669	1.02233	0.800566	1.00682	0.99185	0.612814
	1.76513	1.03975	1.65591	2.54868	1.88937	1.65711	0.888208	1.42364	0.889984	1.08126	2.4751	1.1792	1.66766	2.26216	1.42545	1.51008	0.950697	1.84888	0.896935	0.914846	0.971587	0.63091	0.856388	0.552745	0.588773	0.998733	0.538366	1.90751	0.868426	1.06831	0.852333	0.884669	1.40789	0.927526	1.68975	1.38889	0.490821	1.04722	1.22586	0.959206
	1.81219	0.815256	1.94602	2.32269	1.98434	1.70366	1.09677	1.22239	1.03178	1.16941	2.39855	1.11631	1.96744	2.34452	1.71942	1.50389	1.48736	1.7445	0.851999	0.891229	1.29575	0.696094	0.626362	0.846782	0.749426	0.99768	0.51105	1.7322	0.92073	1.29662	0.953756	0.531958	1.56163	0.585784	1.66624	1.58159	0.367909	1.18519	1.0746	0.746385
	1.92334	1.04151	1.71781	2.22965	1.6821	1.87439	0.906221	1.18062	0.735801	0.804087	2.40351	0.873855	1.94663	2.51788	1.72712	1.43566	1.11005	1.50077	0.9317	1.12573	1.18053	0.603857	0.670641	0.912671	0.962988	1.00558	0.392469	1.44992	0.826857	1.11266	0.871062	0.838678	1.6505	0.559079	1.84682	1.39174	0.394304	1.00528	1.36752	0.670365
	1.7089	0.856366	1.77044	2.61088	1.69343	1.89073	0.904239	1.30981	1.11568	1.04535	2.70542	1.19268	2.11579	2.25671	1.89549	1.43382	1.22766	1.61116	0.643048	0.955844	1.21671	0.828658	0.681253	0.898441	0.655333	0.828802	0.251175	1.55232	0.959012	0.868363	1.09974	0.536867	1.4517	0.761463	1.62372	1.33359	0.80676	1.30952	1.0916	0.903787
	1.50602	0.693127	1.84123	2.31183	1.84878	1.96281	1.01411	1.08194	1.0772	1.02133	2.12737	1.10922	1.76788	2.37631	1.74247	1.62154	1.18739	1.86682	0.837952	1.07905	1.0397	0.721133	0.520884	0.955932	0.580282	0.732183	0.57547	1.63873	0.699113	1.01215	1.07232	0.602465	1.32676	0.6284	1.45413	1.61142	0.534075	1.38704	1.02296	0.854824
	1.57017	0.85067	1.74365	2.01192	2.29576	1.8815	0.872373	1.51213	0.944705	1.01433	2.43261	0.996994	2.12564	2.18489	2.21893	1.27252	1.5578	1.90557	0.809598	1.18799	1.1728	0.556981	0.709575	0.498108	0.643294	0.926874	0.533353	1.80628	1.00668	0.84302	0.641147	0.997267	1.14548	1.13883	1.68728	1.47278	0.309054	1.34809	1.06337	0.772955
	1.85748	0.81795	1.66716	2.40229	1.64391	2.03401	0.833011	1.56169	0.846207	1.06571	2.69567	1.2789	2.54246	1.97052	1.97233	1.54735	1.23373	2.05795	0.899785	1.02056	1.26532	0.517226	0.925715	0.717246	0.876184	1.0711	0.495101	1.82555	1.02273	1.02815	0.906628	0.762461	1.42718	0.687801	1.7536	1.14271	0.91778	1.04907	0.957416	0.649707
	1.74422	0.871771	1.87843	2.29053	1.96473	1.94922	0.657033	1.58179	1.01381	0.965599	2.58083	1.26286	2.13005	1.93897	1.59732	1.41406	1.25015	1.82777	0.934785	1.21406	1.07941	0.885511	0.284008	1.02931	0.931759	0.927405	0.301995	1.71065	1.40442	0.77058	0.999367	0.540807	1.31258	0.974722	1.68594	1.03256	0.542693	1.20293	1.13106	0.962297
	1.66431	0.76124	1.95149	2.34662	2.00849	1.72851	0.571816	1.38325	0.952335	0.932702	2.5077	0.990306	2.1877	2.47624	1.76685	1.69238	1.4998	1.94773	1.33499	1.05258	0.906648	0.753736	0.529891	0.731765	0.533633	0.907478	0.385608	1.42899	1.17195	0.960435	0.918951	0.643395	1.34555	1.23423	1.48713	1.42066	0.528864	1.37525	1.15226	0.88604
	1.47829	1.12938	1.1809	2.08216	2.00776	1.71444	0.971153	1.1857	1.029	0.98529	2.42547	1.31079	1.9039	2.3202	1.59103	1.50596	1.08384	1.99311	1.30265	1.20135	0.972141	0.94977	0.529447	0.865624	0.884817	0.946896	0.502889	1.56169	0.941821	1.15331	1.10077	0.275346	1.38685	1.02344	1.25051	1.33177	0.910575	1.23039	1.10619	0.456774
	1.65898	1.16296	1.41323	2.48305	1.50477	1.69422	0.811061	1.40237	0.893244	0.974599	2.3798	1.10032	1.93146	2.37594	1.52819	1.12196	1.14441	1.66375	1.2169	1.27345	1.1566	0.611305	0.58034	0.89729	0.670551	0.788463	0.659699	1.61611	1.20592	1.23366	0.946173	0.819877	1.59315	0.852078	1.70991	0.840865	0.369749	1.12578	1.03241	0.620548
	1.72267	1.13796	1.79169	2.38023	1.5988	1.74705	0.791455	1.22509	0.809672	0.740371	2.67706	1.08451	1.93131	2.30227	1.34582	1.37719	1.20061	1.76684	1.18625	1.23628	1.29168	0.354519	0.483628	1.25587	0.46509	0.700799	0.870506	1.54441	1.10304	0.914519	0.974812	0.519861	1.24121	1.14354	1.21588	1.30522	0.423306	1.23765	1.2815	0.532556
	1.77523	1.21088	1.53493	2.49185	1.60354	1.97409	0.581483	1.20216	0.706203	1.11415	2.36463	0.977247	1.80117	2.18429	1.48048	1.51265	1.12765	1.67325	1.08869	1.14643	1.11293	0.76894	0.485336	1.4584	1.04289	0.797549	0.661159	1.84685	0.879785	1.10331	1.08463	0.716854	1.3824	1.01835	1.83437	1.59227	0.691353	1.1901	1.15123	0.629821
	1.58084	1.26952	1.65578	1.74159	1.84126	1.81986	0.760126	1.55431	0.797832	1.11666	2.76829	1.08655	1.89328	2.11939	1.7939	1.17653	0.911441	1.75374	1.70228	1.01896	1.04558	0.726873	0.831829	0.813703	0.751409	0.872207	0.511509	1.44561	1.01252	1.19983	1.22354	0.553926	1.3716	1.02394	1.58997	1.34754	0.559368	1.02307	1.39287	0.674222
	1.46714	1.56052	1.76642	1.93569	1.70128	2.07534	0.9758	1.26137	0.75315	0.913385	2.88593	1.19537	1.71529	1.90305	1.57575	1.62159	1.06778	1.92347	0.807418	1.29387	0.954413	0.629309	0.688543	1.22226	0.580958	0.743707	0.433466	1.4595	1.35122	0.719624	1.18471	0.675261	1.48405	0.719288	1.49556	1.35198	0.434618	1.17172	0.914454	0.689996
	1.70169	1.08991	1.83606	1.99453	1.92745	1.78907	0.733549	1.13525	0.757274	0.825526	2.68582	0.912439	1.73096	2.25499	1.85629	1.50394	1.15879	2.03358	1.1202	1.02502	1.40906	0.323084	0.463783	0.839152	0.917308	0.758451	0.452656	1.48563	1.13434	0.913432	0.767522	0.900437	1.30811	0.904687	1.52224	1.29728	0.451167	1.0335	0.874073	0.707627
	1.62383	1.41208	1.90032	2.02672	2.01038	1.78156	0.790083	1.34928	0.57759	1.03409	2.58433	1.23535	1.90704	2.18144	1.85717	1.60965	1.14552	1.98781	1.3116	0.972572	1.44182	0.766817	0.679737	1.12612	0.753327	0.710916	0.65338	1.25946	1.28234	1.08533	1.18005	0.854277	1.64732	1.17695	1.41632	1.40455	0.234312	1.09328	1.09044	0.856307
	1.59887	1.11075	1.72342	1.81264	1.76107	1.86833	0.737047	1.45729	0.898811	1.02258	2.76178	1.04306	1.65354	2.34246	1.79383	1.34601	1.14272	1.92815	1.58547	0.949041	1.22408	0.397944	1.10433	1.12905	0.807707	0.749386	0.514935	1.38285	1.27606	0.9095	1.03535	0.663598	1.3617	0.928699	1.14738	1.38388	0.509812	0.811786	1.10437	0.588402
	1.62819	1.21412	1.72321	1.68164	1.78591	1.86818	0.738968	1.39579	1.00515	0.835286	2.62538	1.18076	1.80544	2.57733	1.77577	1.27944	1.29158	1.8759	1.01457	1.29352	1.17034	0.730814	0.784368	0.697483	0.678924	0.757677	0.602375	1.62823	0.994043	1.07211	0.896472	0.789994	1.47279	0.910643	1.48306	1.43865	0.603962	0.782651	0.85501	0.555078
	1.51109	1.34324	1.80232	2.19536	1.56096	1.64616	0.878151	1.42777	0.756772	0.818014	2.95908	0.915975	2.24158	2.43237	1.6992	1.29278	1.36036	1.86746	1.04916	1.19046	1.16084	0.969618	0.678939	0.880985	0.548605	0.883125	0.310533	1.6828	1.19629	1.34572	1.17694	0.773449	1.46372	1.16767	1.40817	1.14477	0.257042	0.796894	0.843033	0.723433
	1.56437	0.97507	1.73133	1.8868	1.75794	1.60337	0.59309	1.29076	0.986349	0.698923	2.60351	1.30385	1.84086	1.97731	1.67765	1.67098	1.23132	2.03425	1.25622	1.08929	1.25473	0.604405	0.95216	0.632412	0.704857	0.709974	0.3872	1.61337	1.60057	1.52097	1.03795	0.924236	1.69942	1.07097	1.65654	1.05686	0.32269	0.624015	0.974876	0.800053
	1.91371	1.38717	1.7136	2.23758	1.49368	1.90016	0.818919	1.63125	0.76243	1.01004	2.21027	1.14401	1.83964	1.98905	1.73679	1.30975	1.37055	1.90753	1.52692	0.93889	1.45221	0.325552	0.835493	0.800254	0.605086	1.01604	0.477042	1.5408	1.79399	1.22717	1.23444	0.769626	1.96229	0.542598	1.90225	1.42963	0.34582	0.978179	0.946915	0.773544
	1.4197	1.36681	1.97775	2.06866	1.37414	1.80724	0.615912	1.67606	0.670765	1.05289	2.42108	0.955034	1.92243	2.41625	1.47513	1.31549	1.42538	2.16189	1.5533	1.05562	0.978549	0.90831	0.720441	1.15136	0.569115	0.904421	0.373557	1.60017	1.29905	1.47224	0.882143	0.858577	1.714	0.333024	2.02982	1.0881	0.42721	1.08844	1.18399	0.412893
	1.45579	1.10733	1.52467	1.84734	1.27112	1.92991	0.705234	1.36471	0.680285	1.16584	2.72743	1.22222	2.04164	2.52688	1.24589	1.45563	1.28791	1.92784	1.1385	1.1114	1.18214	0.83545	0.516075	1.1807	0.901714	1.03015	0.285764	1.63665	1.45316	1.14145	0.749519	1.23367	2.00612	1.39635	2.13053	1.42474	0.346594	1.25961	0.959338	0.408011
	1.55006	1.45317	1.64739	2.30293	1.24839	1.83582	0.650522	1.43589	0.635065	1.20321	2.61841	1.18841	1.78536	2.24208	1.65909	1.62223	1.28225	1.80855	1.12186	1.67779	1.22511	0.663182	0.431207	1.2164	0.837501	0.915035	0.188906	1.68731	1.24026	1.27424	1.28198	0.859443	1.39509	0.557246	1.6814	1.30452	0.4702	1.32994	0.908824	0.556339
	1.55006	1.20131	1.65759	2.34435	1.34656	1.6695	0.806657	1.5504	0.893443	1.09896	2.5436	1.30195	1.91733	2.66547	1.76618	1.49229	1.08539	1.68798	1.1236	0.969554	1.44103	0.73259	0.808446	0.766355	0.759913	1.01273	0.277992	1.93727	1.61225	1.31109	1.07281	0.691948	1.14725	1.27975	1.25458	1.05237	0.749109	1.24712	0.983052	0.778495
	2.2806	1.09521	1.79491	2.66811	1.20502	1.39142	0.912292	1.63492	0.740131	1.01815	2.60967	1.16922	1.97651	1.80148	1.79412	1.58109	1.16581	2.00356	1.30842	0.929276	1.05067	0.831059	0.952466	0.87319	0.943441	1.07562	0.413859	1.85398	1.64063	1.33424	1.1146	0.716567	1.64701	0.784449	1.63362	1.29354	0.867414	1.19447	0.813875	0.664555
	2.20726	1.53444	1.89464	2.49056	1.31116	1.73597	0.704873	1.5426	0.559437	1.18055	3.11919	1.15311	1.83304	2.49251	1.55756	1.30323	1.23719	1.74316	1.10817	1.19422	1.20302	0.209277	1.00336	0.586149	0.780256	0.958006	0.688972	1.84987	1.80448	1.32538	1.23381	0.826872	1.34294	0.680431	1.46226	1.10102	0.676893	1.12758	1.06334	0.594182
	1.71312	1.46144	1.71196	2.44306	1.63681	1.95095	0.936631	1.40244	0.647234	0.980298	2.64438	1.02136	2.40947	2.96107	2.00248	1.3881	1.53583	1.7826	1.18776	1.52419	1.09518	0.529878	1.00198	1.21577	0.95197	0.805828	0.323509	1.6036	1.45735	0.978955	1.00239	0.669179	1.31873	1.38321	1.86878	1.01353	0.789069	1.38234	0.82703	0.938944
	1.85866	1.19047	1.79704	2.69888	1.44921	1.66047	0.843615	1.62515	0.995214	0.974685	2.50576	0.951289	1.79181	2.63602	2.06808	1.68475	1.45386	1.98177	1.3604	1.1708	1.15688	1.07911	0.66164	1.2049	1.02739	0.985514	0.929364	1.47701	1.36108	0.880295	1.15245	0.784163	1.29456	0.840548	1.95969	0.956761	0.521026	1.1244	0.559311	0.956342
	1.97865	1.62858	1.91242	2.2475	1.00979	1.85962	0.704808	1.48069	0.865146	1.04331	2.75041	1.12253	2.01674	2.92187	2.05869	1.59834	1.06333	1.57994	1.36236	1.07592	1.01933	0.596782	0.96328	1.08227	0.808717	0.944797	0.362682	1.58031	1.33509	1.01295	0.967108	0.730304	1.40623	0.838653	1.72038	0.95904	0.934257	1.11539	0.728074	0.635414
	1.84009	1.47778	1.80132	2.30912	1.0685	1.8147	0.77329	1.86846	0.56949	0.975848	2.45232	1.00397	1.94445	2.45842	1.65841	1.58174	1.38318	1.75132	1.42338	1.04468	1.17741	0.305047	1.03727	1.0982	0.954108	0.830769	0.617419	1.45998	0.718665	0.907963	0.759974	0.474066	1.39286	0.790971	1.38814	0.930116	0.893693	1.29035	0.814973	0.638283
	1.92605	1.61088	1.80294	2.67458	1.64668	1.68902	0.596811	1.90317	0.611263	1.12496	2.88511	1.1392	1.98039	3.42408	1.65301	1.48826	1.44183	2.11563	1.24761	1.35524	1.26005	0.521054	1.23701	1.04548	0.645373	0.865208	0.829723	1.72708	0.946168	0.704765	0.938414	0.839109	1.54903	0.669135	1.85618	0.898522	1.00787	1.31776	0.386475	0.429995
	2.33812	1.34335	1.94007	2.67114	1.04408	1.96591	0.51889	1.82334	0.866286	1.17313	2.34121	1.40697	2.10453	3.31295	1.17753	1.66038	1.67402	1.64812	1.33318	0.906693	0.900213	0.423821	0.679812	0.90386	0.817264	0.931876	0.757735	1.50134	1.39942	1.03492	0.882587	0.971744	1.33725	0.357617	1.92867	0.754362	0.715628	0.875821	0.643394	0.74425
	2.0988	1.23959	2.27597	2.46868	1.52019	1.69953	1.0536	1.9072	0.822972	1.30619	2.68932	1.31311	1.70717	2.5982	1.54407	1.67358	1.48769	1.69904	0.904134	1.06717	1.06888	0.292529	0.577015	1.15096	0.827443	0.814631	0.665626	1.77287	1.09325	0.945224	0.562621	0.982098	1.51769	0.663379	2.02889	0.896007	0.822556	1.25865	0.538019	1.04107
	2.21588	1.01959	1.88012	2.2698	1.08373	1.5901	1.11704	1.66502	0.867376	1.15874	2.56214	0.937382	1.76934	3.05994	1.49558	1.83071	1.54083	1.78082	0.897036	1.25365	1.15724	0.089885	0.962193	1.05448	1.05902	0.701443	0.491939	1.50063	0.937539	0.896849	0.933234	0.731783	1.30174	1.09137	1.75622	0.9392	0.806783	1.28725	0.547765	0.825791
	2.00553	1.17722	1.81506	2.80194	1.20468	1.86356	0.897761	1.44052	0.913722	1.18104	2.57895	0.928149	1.92264	2.84383	1.51574	1.34571	1.3863	1.57783	1.0158	1.08781	1.01368	0.407194	1.16158	0.852145	0.686833	1.08348	0.747594	1.39748	0.94268	0.961312	1.1232	1.0177	1.15809	0.795581	1.62441	0.716759	1.11016	1.02093	0.690948	0.650689
	1.98693	1.66923	2.28081	2.49463	1.60012	2.01895	1.09792	1.60574	0.626709	1.16437	2.48341	0.980848	2.08007	3.02611	1.38857	1.74304	1.1611	1.62342	0.990185	1.22704	0.996023	0.230439	1.09054	1.12055	0.89915	0.780117	0.594121	1.26288	1.28216	0.626948	0.965055	0.737046	1.28046	0.864889	1.50481	0.894712	0.839636	1.25866	0.916209	0.618895
	1.89936	1.36314	1.56285	2.44334	1.25838	1.75756	0.829782	1.65923	0.598092	1.22503	2.66288	1.13459	2.05567	2.08719	1.85246	1.63206	1.34304	2.0614	0.980366	1.08859	1.03634	0.31491	0.942542	0.925519	0.742696	0.851824	0.675656	1.36874	1.13986	0.606319	1.07485	0.705959	1.62714	0.582593	1.59962	0.837134	1.02255	1.13614	0.658606	0.568622
	2.02439	1.54356	2.00235	2.77209	1.41409	1.93981	0.911313	1.35818	0.834789	1.18928	2.37536	0.864912	2.11553	2.85428	1.3397	1.54585	1.16593	1.9353	1.55988	1.21612	1.1963	0.458663	0.930324	0.97964	0.84551	0.507253	0.551724	1.60616	0.722555	0.753737	1.23775	1.02495	1.67509	0.686674	1.79308	1.04859	0.732044	1.06276	1.11512	0.511758
	1.75586	1.29894	2.3125	2.57065	1.36374	1.62709	1.27396	1.51912	0.729604	1.14797	2.24832	1.02348	1.95089	1.96235	1.41527	1.82019	1.5866	2.24236	0.868228	1.18987	1.17385	0.270321	0.903061	0.968725	0.773335	0.754313	0.670739	1.35264	1.24036	0.937658	0.890841	0.896283	1.62101	0.917118	1.64587	0.832194	1.08309	0.965734	0.83802	0.663218
	1.84529	1.41481	2.10572	2.82125	1.20924	1.36169	0.794429	1.81686	0.758025	0.971322	2.35961	1.13484	2.15709	2.69621	1.03934	1.58724	1.61763	1.80131	0.679575	1.22995	1.31275	0.291581	0.856744	1.16041	1.07317	0.820833	0.619867	1.56193	1.42937	0.938877	1.10848	0.755208	1.72884	1.02145	1.81277	1.21345	0.994122	1.31631	1.07391	0.746865
	2.04247	1.13476	2.2094	3.03859	1.53992	1.52688	0.732072	1.51024	0.925346	1.21964	2.35624	0.750581	2.18451	2.43733	1.43951	1.39093	1.3489	1.70924	0.894933	1.28781	1.13959	0.327179	0.954857	0.80158	0.982272	0.922814	0.677893	1.4905	1.25897	0.639916	0.917645	0.893648	1.55321	0.980141	1.57268	0.903819	0.94078	0.992041	1.35628	0.3146
	2.05138	0.823814	1.88654	2.37406	1.50791	1.47075	0.610142	1.49333	0.822373	0.949604	2.42895	0.967115	1.93595	2.18471	1.12185	1.44041	1.3778	1.92188	1.07343	1.09586	1.08097	0.205344	1.01443	0.948163	0.864694	0.699706	0.316766	1.56168	1.05244	0.880575	0.985826	0.898282	1.82099	0.763447	1.60391	1.17409	0.792168	0.71377	0.797076	0.502653
	2.25068	0.938989	1.88429	2.67259	1.36826	1.76942	0.736399	1.92411	0.936953	0.963256	2.77631	0.847079	1.91521	2.44715	1.7448	1.827	1.16183	1.76519	0.808719	1.24757	1.14132	0.126803	1.33665	0.902167	1.23921	0.576123	0.762116	1.58319	1.20408	0.870183	1.10741	0.58783	1.53966	0.973938	1.71151	0.962398	1.14592	0.974633	1.07437	0.641359
	1.72007	1.09689	1.62696	2.4644	1.19396	1.51755	0.688661	1.54546	1.05698	1.18208	2.6359	0.971506	1.93894	2.7313	1.24155	1.5657	1.16275	1.8915	1.04481	1.38425	1.10923	0.271365	1.11223	0.744327	1.1354	0.748761	0.441753	1.38753	1.03245	0.939733	1.05692	0.781577	1.79018	0.708868	1.79343	0.882054	1.09329	0.936975	0.63852	0.644146
	1.9827	0.96552	1.80563	2.18292	1.38938	1.72731	0.717004	1.51804	0.800031	1.1308	2.22055	0.994917	1.90785	2.45593	1.31514	1.28793	1.09705	1.61283	1.25665	1.26561	1.24727	0.351003	1.34837	0.723781	1.29743	0.618587	0.424917	1.36353	0.973567	1.03805	1.19464	0.887769	1.55806	1.12714	1.21992	0.772145	0.638119	1.1954	0.748338	1.28513
	2.02091	0.78149	1.82671	2.34524	1.68109	1.89378	0.795331	1.57352	0.697623	1.10008	2.32991	0.999758	1.79205	2.18121	1.23802	1.71856	1.10177	1.76706	1.09662	1.1848	1.04399	0.655661	1.05163	1.13143	0.956635	0.698608	0.443182	1.71782	1.18585	1.0732	1.05722	1.30531	1.49363	0.793236	1.49659	0.899031	0.814839	1.08082	0.853116	1.03349
	1.58809	1.16986	1.51407	2.90073	1.19383	1.73691	0.877126	1.62272	0.732722	1.14108	2.43007	0.91038	1.6941	1.70445	1.31039	1.72761	1.22948	1.77757	1.20324	1.31594	1.17795	0.436864	1.2305	0.882519	1.2682	0.849644	0.336017	1.51706	1.13344	0.939316	1.07301	0.839303	1.54948	1.03632	1.57771	0.963772	0.714194	1.09043	0.798143	1.07087
	1.78829	1.02319	1.70873	2.78712	1.45145	1.9692	0.812022	1.52013	0.863961	0.977019	2.38013	0.85701	1.89732	2.30834	1.3119	1.73525	1.21123	1.5347	1.1095	1.64287	1.07119	0.486896	1.23346	0.997104	1.06211	0.729602	0.376804	1.30466	1.3145	0.877211	1.16947	0.856917	1.45758	0.809181	1.75716	1.12456	0.76451	1.20697	0.591497	1.27155
	2.09725	1.11325	1.72575	2.47373	1.31135	1.35348	0.730118	1.28766	0.665532	0.979052	2.35651	1.12074	1.86987	2.43766	1.22062	1.56371	1.16082	1.71568	1.46132	1.09183	1.45896	0.569858	1.06697	0.662188	1.2336	0.715069	0.746123	1.56871	0.946348	0.944914	1.27727	0.792607	1.99532	0.796794	1.76015	0.947572	0.684699	1.24899	0.490171	1.09986
	2.16298	1.0975	1.25607	2.22091	1.25991	1.63331	0.805903	1.29781	0.593183	1.09796	2.45947	0.918714	1.63278	1.84977	1.27709	1.34281	1.11758	1.77119	1.15405	1.09479	1.09788	0.520399	0.741372	1.22317	1.19748	0.600808	0.555822	1.50209	0.912782	1.15762	1.16269	0.735431	1.63339	0.997212	1.70637	0.847302	0.824406	1.16311	0.71622	1.07339
	2.10154	0.885051	1.30514	2.99533	1.30438	1.38534	0.927448	1.42067	0.834111	0.898041	2.33687	1.11286	1.51014	2.00629	1.22059	1.27383	1.20121	1.54642	1.35427	1.14285	1.17884	0.626412	1.08669	0.82449	1.0476	0.714517	0.565335	1.4133	1.24277	0.838708	0.952667	0.68955	1.41476	0.759156	1.69277	1.10636	0.576731	1.08727	1.0053	1.01013
	2.48923	1.08324	1.68215	3.02654	1.713	1.53689	1.01293	1.41577	0.658942	1.17029	1.95884	1.10424	1.42042	2.47191	1.0364	1.29295	1.22157	1.70459	1.11289	1.08393	1.0873	0.565451	0.929637	0.81826	0.967879	0.979149	0.581662	1.49021	1.20134	0.692932	1.08861	0.660948	1.66578	0.831688	1.68499	1.40536	0.558868	1.27858	0.966761	1.35049
	2.59113	1.07876	1.6818	2.69651	1.70282	1.52621	1.04266	1.42784	1.00719	0.93689	2.25452	0.830904	1.69302	2.15722	1.48163	1.61811	0.942161	2.01875	1.05874	1.33511	1.1441	0.58614	0.856882	1.04332	0.827614	0.863863	0.82035	1.72689	1.33547	0.732412	1.24214	0.624007	1.73324	1.11874	1.60895	1.07123	0.607653	1.03722	1.11022	1.02504
	2.05649	1.40908	1.69432	2.81962	1.72717	1.65772	0.799433	1.53839	0.527671	1.24917	2.27653	1.01703	1.83056	2.49284	1.18249	1.51868	1.1601	1.67293	1.26062	0.875633	1.3219	0.26039	0.977872	1.00436	1.13791	0.956948	0.515593	1.55649	1.12216	0.836009	1.09069	0.743744	1.78557	0.886842	1.78947	0.732594	0.584974	0.929875	0.400396	0.849108
	2.40602	0.937718	1.97898	2.24856	1.83558	1.76954	0.758718	1.3092	0.92273	1.11888	2.61167	1.04684	1.76555	2.69828	1.33169	1.73638	0.809187	1.81895	1.41249	1.25506	1.21756	0.685274	0.928057	0.807764	1.18108	0.851744	0.383487	1.43921	1.15535	0.742259	1.08687	0.540862	1.61508	1.0853	1.92705	0.84705	0.851671	1.28914	0.717621	1.0862
	2.26515	0.905205	1.84508	2.51859	1.58774	1.36079	1.11146	1.28737	1.07121	0.891076	2.43497	1.2529	1.62294	2.09862	1.14568	1.47015	1.02409	1.59621	0.994164	1.19407	1.15436	0.640959	0.908005	0.878622	1.04466	0.804373	0.570289	1.42046	1.36122	1.13988	0.999004	0.470635	1.66555	1.1316	1.51834	0.851956	0.731929	1.05657	0.703451	1.19206
	2.21459	1.56054	2.09443	2.75979	1.70422	1.7561	0.73708	1.08131	0.782946	1.31127	2.79951	1.16075	1.71432	2.94783	1.32361	1.13178	0.838144	1.75968	1.28401	1.11427	1.30503	0.288925	0.994412	0.740399	1.07691	1.10738	0.318011	1.32929	1.47005	0.987979	1.03728	0.561389	1.75531	1.02638	1.61	1.045	0.475464	0.956183	0.69437	1.12524
	1.91616	1.36253	1.69529	3.00022	2.06937	1.6464	0.818422	1.17809	0.871066	1.05462	2.28264	1.52176	1.72073	2.65557	1.51834	1.55778	0.955677	1.82338	1.25046	1.43219	1.11841	0.384988	0.690461	1.13573	1.04856	0.736644	0.699993	1.46964	1.32621	0.97788	1.08213	0.523185	1.53689	0.498471	1.73692	0.833733	1.01475	1.34243	0.42904	0.946971
	1.905	1.12032	1.89619	2.95381	2.31018	1.53776	0.782731	1.60103	0.77702	1.32429	2.55822	0.911213	1.7996	2.47051	1.61178	1.31995	0.964216	1.56251	1.08729	0.919877	1.23698	0.778759	0.595701	0.941443	0.978134	0.80433	0.861937	1.59458	1.21481	1.15541	1.24214	0.695568	1.79346	1.13477	1.30787	0.893387	1.04777	1.06728	0.678426	0.800383
	2.3623	0.776644	2.55416	2.98092	2.9571	1.45172	0.970948	1.24765	0.942533	1.3523	2.61525	1.06515	1.81221	2.38214	1.29551	1.7018	1.04536	1.62265	1.30442	0.846967	1.34893	0.411639	0.744449	1.13795	1.10675	0.594537	0.700143	1.7441	1.31238	0.959042	1.31318	0.804723	1.7853	1.0136	1.35101	0.530524	0.856986	0.894742	0.962524	1.06374
	2.60472	0.98101	2.30805	3.73383	2.68449	1.54987	0.626362	1.33551	0.751495	1.19451	2.40428	1.41466	1.72145	2.24337	1.37569	1.79523	1.09794	2.17274	1.50167	1.39653	1.30774	0.510027	0.749042	1.08495	1.07793	0.686654	0.720433	1.68362	1.05644	0.673195	1.19837	0.662247	1.83088	0.692489	1.38607	0.900253	0.441121	0.917796	0.987389	1.09701
	2.48957	0.994795	1.79168	3.63232	2.80896	1.51438	1.09897	1.32807	0.69863	1.17699	2.56328	1.12634	1.95084	2.08294	1.46922	1.32666	1.12489	2.02614	1.29506	0.966809	1.22081	0.295719	0.845756	1.30126	0.882888	0.764142	0.878375	1.58209	1.33731	0.752992	1.58283	0.348965	1.61391	1.09559	1.24451	0.752256	0.880242	0.685296	1.07374	0.695031
	2.3252	1.06623	2.54492	3.40273	2.06676	1.61297	0.892764	1.39116	0.721507	1.13613	2.35801	1.27327	1.72011	1.75811	1.4916	1.7939	0.962543	2.00616	2.0219	0.716993	1.02309	0.283254	0.531589	0.943536	1.22434	0.83324	0.772755	1.31244	1.27061	1.09502	1.16084	0.791918	1.61359	1.00577	1.64021	0.965485	0.970651	0.933274	1.0466	0.816565
	2.46402	1.2513	2.17315	3.29693	2.12851	1.8041	1.09971	1.24684	0.482542	1.22767	2.2052	1.39835	1.80408	2.23226	1.58016	1.66151	0.619668	1.94297	1.46913	0.971651	1.14849	0.467722	0.980832	0.892126	1.07418	0.862294	0.652707	1.79676	1.07598	0.976071	1.2564	0.780943	1.25439	1.33532	1.44913	0.475336	0.793979	0.980307	0.982734	0.677541
	2.22309	1.07156	2.31754	3.50358	2.43395	1.43914	1.33228	1.58857	0.492446	0.933093	2.2214	1.43237	1.54589	2.29229	1.16579	1.53349	0.768587	1.74701	1.49534	0.948313	1.09622	0.444133	1.08297	1.08423	1.17622	0.887425	0.588024	1.61696	1.02798	0.795917	1.07203	0.72452	1.58874	1.58392	1.31581	0.802104	0.865487	1.12219	0.800278	0.909533
	2.39724	0.876763	2.26586	3.62001	2.35125	1.54454	0.941395	1.47364	0.419407	1.11786	2.33824	1.05408	1.49059	2.26133	1.42994	1.42624	1.21454	1.96415	1.24055	1.47299	1.0649	0.653617	0.71444	0.762025	1.1305	0.757923	0.738351	1.36749	0.967086	1.06895	1.35968	0.604206	1.66713	1.40489	1.37253	1.0894	0.645814	0.85446	1.08912	0.801805
	2.57622	1.21884	2.09549	3.57382	3.01347	1.37521	0.859632	1.64215	0.936974	1.07251	2.35595	1.38438	1.67791	1.7873	0.966613	1.79186	0.964562	1.87397	1.56554	1.4206	1.13019	0.96486	0.871843	1.06678	1.22362	0.542194	0.8138	1.66941	0.976162	1.00468	1.4151	0.666332	1.84698	1.20169	1.43246	0.984851	1.09327	0.9738	0.822192	0.855794
	2.29982	0.74104	1.85251	3.51242	2.60323	1.76135	1.02583	1.41172	0.51389	1.09992	2.60823	1.19049	1.76977	2.23714	0.969933	1.8067	1.09541	1.79772	1.59845	1.15516	0.998454	0.623074	0.825685	1.17768	0.947372	0.656876	0.937115	1.62186	0.944113	1.3322	1.28485	0.339845	1.43782	1.2792	1.47166	1.01811	0.768008	1.08875	0.74262	1.03649
	1.98373	0.690658	2.02566	2.96215	2.22524	1.77546	0.736388	1.27806	0.549749	0.961702	2.62872	1.38709	1.50387	1.91424	1.5572	1.73429	1.2445	1.84347	1.47337	1.1554	0.963014	0.57468	0.854473	1.07968	1.15328	0.661094	0.911452	1.54696	0.895665	1.33929	1.05244	0.501698	1.3736	1.50422	1.43025	1.02905	0.925095	0.654702	1.11279	0.466461
	2.15188	0.969634	2.11809	2.78739	2.55995	1.44056	0.907183	1.30505	0.729349	0.93225	2.71828	1.25681	1.74992	2.00815	1.55052	1.43533	1.16116	1.72541	1.66319	1.29427	0.959876	0.784573	0.995795	0.858463	0.964004	1.19214	0.863952	0.993939	1.43169	1.07896	0.95744	0.514788	1.97379	1.36361	1.80758	0.916028	0.416237	0.855509	0.819009	0.671144
	2.24594	0.669207	1.87404	3.33489	2.3606	1.32211	0.825112	1.21155	0.738763	1.06131	2.71388	1.2968	1.7168	2.6282	1.35097	1.75375	0.965838	2.14208	1.34908	1.41129	0.847218	0.839312	0.894222	0.790307	1.02459	1.01239	0.657371	1.7366	1.40463	1.36215	0.98152	0.575387	1.66566	1.11146	1.49254	1.18718	0.490798	0.855076	0.467872	0.902327
	1.9856	1.03207	1.49212	2.99141	1.80583	1.41456	0.854765	1.361	0.573967	0.993713	2.35019	1.29988	1.93411	2.31798	1.46633	1.63486	1.20259	2.01824	1.22026	1.46237	0.896856	0.644588	1.04509	0.890205	1.1194	0.963641	0.478749	1.8806	0.859935	1.33064	1.30648	0.593304	2.1601	0.972667	2.05514	1.11336	0.648528	0.985388	0.555995	0.768645
	2.12285	0.968614	2.10196	2.75817	2.7674	1.75283	1.08165	1.72712	0.59051	1.21603	2.38745	1.38619	1.76902	1.90857	1.39621	1.54475	1.15302	1.81588	1.32263	1.54241	1.15233	0.343143	0.911894	0.798819	0.966333	0.865575	0.836855	1.87001	1.01417	1.43153	0.765773	0.938488	1.71701	1.09825	2.13161	1.00533	0.885936	0.926142	0.701722	0.316437
	2.41775	0.704542	2.16977	2.85508	2.76217	1.48362	1.13267	1.44644	0.841766	0.984972	2.24748	1.36104	1.75777	1.83763	1.27934	1.46923	1.03422	2.1573	1.60803	1.13038	1.24376	0.704943	0.79594	0.627521	1.11217	1.11491	0.448508	1.64859	1.27236	1.51357	0.909163	0.641904	1.86035	1.03167	1.96803	1.18418	0.720328	0.933199	0.771587	0.935976
	2.47788	0.759456	1.95681	2.82663	2.52629	1.70832	1.19203	1.41089	0.696952	0.965513	2.18683	1.24173	1.95565	2.08644	1.12379	1.79526	0.820486	1.71396	1.91848	1.14045	1.04625	0.911846	1.3445	0.716001	1.32458	1.12434	0.222892	1.39549	1.25205	1.06104	1.08656	0.568819	1.71327	1.37228	1.81336	1.04795	0.50383	1.11537	0.516495	1.00203
	2.19303	0.903982	1.67298	3.54966	2.22707	1.69797	0.895378	1.3032	0.603533	1.28468	2.44452	1.146	1.54245	2.2706	1.15823	1.44232	0.813815	2.0479	1.65475	0.989986	1.14087	0.55625	0.765332	0.78433	0.90522	1.1909	0.444276	1.58313	1.07641	1.17057	1.02411	0.557941	1.6946	1.37446	2.00394	1.21179	0.465831	1.05678	0.775942	0.660969
	2.16795	0.82077	1.8642	3.39938	2.30395	1.66823	0.851148	1.34557	0.69791	0.845757	2.32814	1.3611	1.67564	2.24174	1.38787	1.80082	0.953484	1.66282	1.92132	0.752833	1.15604	0.394554	1.21232	0.659422	1.44594	1.03704	0.624228	1.18315	1.21465	1.0277	0.990601	0.482846	1.69553	1.60426	1.73657	0.881611	0.435467	1.17138	0.972127	0.924077
	2.24316	0.801722	1.95626	3.19615	2.36845	1.58327	0.967977	1.1914	0.877856	1.01372	2.06819	1.49788	1.57872	1.92923	1.0353	1.45283	0.767809	1.96237	1.64556	1.24662	1.09456	0.565349	1.21647	0.973964	1.34271	0.991186	0.516948	1.77222	0.845654	1.01927	0.954762	0.850802	1.49639	1.65342	1.80257	1.21889	0.712442	1.16882	0.552886	1.13553
	2.34631	1.00389	1.86688	3.70478	3.05394	1.89986	1.18767	1.57734	0.704057	1.07111	1.98823	1.3249	1.26179	2.09515	1.27174	1.52109	0.948763	1.68729	1.50502	0.99084	1.19765	0.447571	0.883201	0.687109	1.19918	0.982514	0.329451	1.66063	1.1186	1.07932	0.921924	0.497837	1.71772	1.44104	1.77294	0.836155	0.852104	0.891859	0.582029	1.29397
	1.9799	0.68427	1.85556	3.19373	2.65324	1.34736	0.927776	1.37246	1.03316	0.923558	2.02533	1.26105	1.01487	2.38524	1.20079	1.46518	1.05335	1.64208	1.77822	1.1138	1.18966	0.544141	0.927441	0.659469	0.9951	1.13607	0.358619	1.4946	1.30527	0.909726	1.14755	0.870169	1.79796	1.53448	1.9484	1.23245	0.86793	0.95233	0.688013	0.749664
	2.54313	0.80318	1.87005	3.64465	2.64659	1.8164	1.11641	1.40094	0.845942	1.24364	2.54358	1.66166	1.28723	2.14792	1.26531	1.64817	1.10242	1.7508	1.93966	1.12174	0.766879	0.867611	0.829613	0.82709	1.05085	1.18733	0.440153	1.54111	1.20572	1.24863	1.14999	0.623665	1.63764	0.977107	1.71526	0.832027	0.741245	0.930303	0.731506	0.576302
	2.30337	1.03234	1.24271	3.83107	2.60629	1.56001	0.745321	1.48133	0.855899	1.05865	2.2669	1.37341	1.37428	2.60383	1.40936	1.57349	1.13733	2.14983	1.53359	1.24582	0.931791	0.909066	1.05022	0.869057	1.24591	1.01175	0.709776	1.64937	1.32633	0.977251	1.00835	0.71315	1.52432	1.06129	1.53986	0.958842	0.779309	1.10088	0.814157	0.775558
	2.22459	0.949629	1.93093	3.29939	2.64877	1.59703	0.879924	1.36277	0.684045	1.27129	2.42699	1.2688	1.57969	2.21219	1.39952	1.55932	0.908275	1.9091	1.44465	1.05478	1.0175	0.780476	0.549857	0.817616	1.15563	0.810412	0.627686	1.59647	0.970756	1.18005	0.891439	0.648203	1.47178	1.3119	1.73862	0.745122	0.761897	0.997217	0.676849	0.764694
	2.34559	0.81204	1.68884	3.77343	2.68851	1.68064	0.832556	1.33188	0.848861	1.09818	2.73242	1.4479	1.63205	2.5051	1.04689	1.61512	1.19154	1.61991	1.64107	1.081	1.32164	1.03583	0.904697	0.715075	1.38549	1.00132	0.881034	1.37815	1.11479	1.22099	0.686448	0.602938	1.59451	1.45955	2.02489	1.07231	0.747473	1.36282	0.455546	1.03001
	2.48911	1.02555	1.70167	3.49619	2.44245	1.80611	1.21224	1.11708	0.762513	0.964091	2.34652	1.13847	1.31278	2.24876	1.18538	1.52061	1.00816	1.61311	1.87509	0.779058	1.03328	0.873354	0.958882	0.868677	1.30127	1.25773	0.443056	1.59485	1.36206	1.03321	1.07712	0.777324	1.86185	1.33983	2.05842	0.993615	1.07593	1.1919	0.90372	0.731714
	2.79448	0.939932	1.63945	3.78355	3.12451	1.51346	1.25589	1.48049	0.860878	1.12567	2.11042	1.43699	1.48401	2.22182	1.19015	1.45972	1.28424	2.00465	1.61806	0.583524	1.00864	0.492705	1.31569	0.485073	1.18052	0.887329	0.710394	1.70206	1.10023	1.11848	1.06285	0.839333	1.57564	1.15198	1.8799	1.1081	0.687127	0.966156	0.654226	0.751819
	2.73503	0.656217	1.85072	4.00205	2.93299	1.48879	1.12152	1.56932	0.673214	1.09821	2.42759	1.21438	1.0196	2.10608	1.18371	1.39322	1.10681	1.71266	1.66394	0.834211	0.756984	0.489275	0.835403	0.917979	1.05902	0.85074	0.523194	1.38538	1.14557	0.897768	0.790122	0.549028	1.72793	0.981752	1.58286	0.850697	0.903538	1.09989	0.61134	1.17115
	2.24251	1.23472	1.62385	3.92322	2.63738	1.60585	1.12027	1.10422	0.611349	1.03957	2.50286	1.19616	1.28201	2.83934	1.28188	1.2938	1.20843	1.72437	1.72094	1.05515	1.10391	0.614205	0.87142	0.842335	0.812186	1.0472	0.576738	1.21778	1.71245	1.00379	0.77176	1.0367	1.46362	1.19299	1.71264	1.06254	0.94084	1.15934	0.571129	1.01626
	2.26954	0.581078	1.41124	3.77446	2.449	1.77968	1.1051	1.42819	0.846309	1.33703	2.47283	0.982891	1.37673	2.13019	1.3043	1.63462	1.2254	1.62693	1.54719	0.960241	1.07273	0.952883	0.945713	0.786083	1.15174	1.0603	0.464403	1.65269	1.48459	1.07878	0.805011	1.2026	1.46941	1.32475	1.83686	0.821847	0.914468	1.0293	0.638524	0.761414
	2.41719	1.11639	1.73862	4.21534	2.57694	1.8936	1.02141	1.44943	0.694589	1.3447	2.15174	1.26302	1.42872	2.16505	0.846377	1.65944	1.44627	1.72321	1.64889	1.15117	0.903827	0.48319	0.913859	0.986841	1.20977	0.919677	0.508099	1.56202	0.905758	1.0146	0.770611	0.641935	1.88667	0.689994	1.93526	1.45188	0.787548	0.864418	0.935086	1.11795
	1.99899	1.07525	1.69081	3.72632	2.46261	1.66698	1.03162	1.51691	0.691322	1.19525	2.28465	1.29164	1.30325	2.3119	1.14046	1.40208	1.28404	1.82406	1.28863	1.17051	0.922882	0.843235	1.14082	0.920207	1.16461	0.934527	0.477367	1.90974	0.984506	1.06497	0.757522	0.922971	1.66903	1.34605	1.66271	1.44978	0.71034	1.18214	1.21227	1.19308
	2.09864	1.05375	1.58926	3.39952	2.29439	1.57443	1.2403	1.50986	0.872994	1.25198	2.33393	1.05572	1.48216	2.23572	1.22084	1.63383	1.2447	1.97151	1.71913	0.961955	1.2384	0.579167	1.25963	0.927912	1.07466	1.09259	0.684098	1.73572	0.951771	0.943735	0.742857	0.884574	1.86617	1.07159	1.7004	1.28377	0.742989	0.931878	1.09299	0.58217
	2.37523	0.974745	1.60869	3.36858	2.75867	1.56923	1.12495	1.40967	0.95999	0.934689	2.45081	1.46972	1.67604	2.17603	1.24312	1.82749	1.23091	1.71587	1.64358	0.77623	1.4248	0.762626	0.901493	1.23749	1.19569	1.16568	0.293008	1.26419	1.34088	0.995571	1.0501	0.731892	1.80146	1.48819	1.8121	1.19448	0.784033	0.897525	0.968605	0.883413
	2.2274	0.950971	1.39982	3.35305	2.61991	1.56685	1.02873	1.69325	0.774274	1.15611	2.18734	1.21026	1.6622	2.29056	1.27499	1.82585	1.09466	1.96857	1.26042	1.07338	1.16222	0.898505	1.00353	1.28591	1.18858	1.43649	0.429363	1.41668	0.821142	1.03747	1.35161	0.560545	1.65489	1.06605	1.61448	1.22005	0.802162	1.12388	1.1494	0.940494
	2.20928	0.721435	1.95194	2.74691	2.44742	1.51117	0.876123	1.3543	0.775978	1.20193	1.81163	1.26596	1.25423	2.67425	0.936305	1.73695	1.3349	2.05345	1.47356	1.00338	1.00151	0.761278	1.09312	0.940452	0.992615	1.10333	0.251704	1.19311	1.12966	0.838223	0.93236	0.753069	1.50517	1.21412	1.64132	1.45115	0.813776	0.957038	1.1548	0.912814
	2.34156	0.801317	1.78312	3.69422	2.88183	1.69355	1.01354	1.30505	0.661465	1.07426	1.98522	0.986178	1.00234	2.49987	1.38055	1.68422	1.15436	1.77454	1.41036	1.06245	1.10467	0.611669	1.16722	1.3846	1.03611	1.16175	0.255538	1.26997	1.3707	1.22521	0.75498	0.810044	1.73475	1.40451	1.64252	1.028	0.75327	0.818889	0.889144	0.957331
	2.3272	0.889765	1.45218	3.33355	2.33313	1.55779	1.16233	1.28738	0.939683	1.06948	2.39466	1.10045	1.4524	2.83685	1.36845	1.68038	1.11945	1.55764	1.49748	0.775188	1.41453	0.440929	1.3877	0.781518	1.30706	1.19934	0.317548	1.55162	0.997655	1.03273	0.594297	0.826646	1.46848	1.58686	1.69237	1.01474	0.943327	0.924841	1.03872	0.986522
	2.26052	0.803619	1.48119	3.40479	2.17495	1.75262	1.24222	1.4189	1.03081	1.04161	2.23075	0.98638	1.56925	2.66709	1.36346	1.71984	0.90812	1.92526	1.46543	1.07342	1.32376	0.587313	1.11083	0.980091	1.14948	1.05841	0.332181	1.66525	1.08015	1.14108	0.704152	0.865912	1.58042	1.69777	1.90578	1.1954	0.574929	0.968321	0.567721	0.792852
	2.23758	0.97859	1.33777	3.49605	1.91162	2.1581	1.03856	1.06633	0.815284	1.34628	2.01592	0.755472	1.44181	2.10269	1.4333	1.39437	1.16254	1.64643	1.4953	0.80681	1.01941	0.65476	1.32643	1.10095	1.2272	1.12895	0.642155	1.45532	1.24332	1.18106	0.624524	0.280697	1.65122	1.19162	1.68381	1.39878	0.981647	1.38219	0.743806	0.8096
	2.11787	1.12588	1.64364	3.30758	2.15699	1.69289	1.18583	1.53658	1.19048	1.0694	2.12975	1.21238	1.23533	2.47652	1.22822	1.68691	1.23962	1.75392	1.46749	0.815605	1.10814	0.554117	1.39952	0.912021	1.14541	1.10964	0.623655	1.57763	1.21316	1.18423	0.884482	0.436561	1.54022	1.1474	1.88094	1.2174	0.694171	1.27507	0.974461	0.845606
	1.94701	0.942202	1.8978	3.34156	2.11211	1.81584	1.16343	1.2264	0.558261	1.11522	2.44608	1.21238	1.16496	2.84816	1.47473	1.44964	0.957217	1.79017	1.78186	0.578017	1.06945	0.716468	1.06854	0.977224	1.21359	1.20857	0.582886	1.51373	1.10173	0.992696	1.10549	0.727982	1.62248	1.04938	2.0687	1.16077	0.78163	1.13161	0.697135	0.761406
	2.06077	1.01001	1.47681	3.04006	2.01106	1.76737	1.22988	1.5456	0.682282	1.30255	2.33158	1.26525	1.34113	2.38141	1.20454	1.56068	1.00504	1.59148	1.68854	1.19151	1.00893	0.818723	0.996928	0.957399	0.900685	1.22315	0.696108	1.48285	1.2602	1.36363	0.988323	0.370676	1.67664	1.27471	1.84044	1.10838	0.878407	1.16832	0.621922	0.868137
	2.19144	0.774952	1.79216	3.36172	2.1264	1.77409	1.24448	1.35256	0.808134	1.20271	2.2955	0.967423	1.22337	3.05001	1.99289	1.54116	1.37684	1.85402	1.6696	1.03545	1.30058	0.866509	1.25765	0.923892	1.08702	1.19067	0.452653	1.629	1.53929	1.00612	0.915987	0.564481	1.65521	0.766475	1.99114	1.18768	0.954787	1.18174	0.695016	0.852734
	1.92873	0.689561	1.29019	3.20539	1.79361	1.83948	1.44822	1.41339	0.787112	0.850859	2.17431	1.0676	1.1968	2.34845	1.50936	1.66015	1.14045	1.82893	1.81285	1.10885	0.913668	0.937266	1.2504	0.938393	1.02065	1.12887	0.571617	1.83732	1.14574	1.26286	0.955966	0.553548	1.75209	0.839258	1.80936	1.3819	0.78798	1.18821	0.933247	0.9494
	2.1716	0.858577	1.61789	2.59232	1.79609	1.81507	1.25574	1.29354	0.443902	0.990068	2.52769	1.07834	1.35684	2.27452	1.18934	1.49863	1.12505	1.72382	1.32329	1.22101	1.08951	0.563651	1.21904	1.07655	0.97631	1.20585	0.398016	1.61513	1.46226	1.63676	1.02276	0.936992	1.8277	0.951802	1.79141	1.14589	0.757814	1.16414	0.896386	0.902339
	2.00211	0.818973	1.45244	2.45091	1.80751	1.71854	1.33839	1.14035	0.746844	0.860892	2.63992	0.592709	1.35233	2.39988	1.59552	1.37422	1.17347	1.84003	1.57964	0.899455	1.11334	1.05226	1.55839	0.829368	1.46823	1.04802	0.467149	1.79843	1.37025	1.94995	0.923176	0.870518	1.81841	0.920483	2.07947	1.30901	0.787908	1.24345	0.972294	0.955704
	1.91873	0.96456	1.83767	2.74275	1.74917	1.85126	1.38589	1.20016	0.82577	1.18343	2.15572	0.949526	1.08056	2.03238	1.08144	1.41499	1.20126	1.85214	1.42471	1.16917	1.10306	1.13437	0.975238	1.03027	1.27608	0.785399	0.490541	1.88799	1.25451	1.85609	1.01926	0.522949	1.3823	1.24869	1.89596	0.97283	0.765582	1.33893	0.701125	0.927329
	1.79637	0.884791	1.33917	2.66752	1.70966	1.96668	1.12922	1.10614	0.512351	1.12453	2.23611	0.77562	1.41236	2.34497	1.10932	1.54258	1.42667	1.81792	1.30694	1.04735	1.02408	1.27234	0.949131	1.0143	1.19661	1.01498	0.147182	1.69383	1.28617	1.63227	0.92933	0.738531	1.6142	1.13637	1.63642	1.19015	0.655832	1.10335	0.893234	0.813116
	1.85732	1.12858	1.7432	2.72144	1.71528	1.98249	0.787122	1.12367	0.709345	1.00402	2.55846	1.00384	1.65934	2.85198	1.44012	1.46498	1.25593	1.70164	1.2425	1.36574	1.05676	1.00955	0.54271	1.49568	0.837316	0.834063	0.669587	1.51726	1.33062	1.5941	0.868383	0.68324	1.79638	0.918076	1.8621	1.07458	0.464028	1.35936	0.544153	0.818497
	1.70205	1.07488	1.70516	2.57993	1.76455	1.91922	0.688859	1.22622	0.608545	1.03058	2.51151	0.869564	1.31483	2.33464	1.15052	1.37	1.01062	1.46118	1.45678	1.23146	1.05948	1.00675	0.629976	1.33375	1.01389	1.23902	0.786669	1.86122	1.23519	1.82965	1.01667	0.706686	1.86425	0.852778	1.87297	1.25308	0.953422	1.19056	0.751944	1.02149
	1.90296	0.745207	1.61203	2.84585	1.75629	1.90934	1.0288	1.03724	0.644487	1.14312	2.14372	0.952594	1.62176	2.09949	1.22383	1.85761	1.33022	1.80931	1.62316	1.03828	1.06837	1.08396	0.687059	1.09189	1.16419	1.14282	0.342809	1.72031	1.6688	1.34341	0.91696	0.771974	1.69671	1.27034	1.50976	1.09357	0.506196	1.37005	0.381985	0.919041
	1.97076	0.793297	1.69365	2.82287	1.69302	2.09821	1.10744	0.964409	0.84166	1.30522	2.08137	1.17563	1.34051	2.17433	1.04824	1.75251	1.40125	1.73633	1.60356	1.01852	1.23003	0.983345	0.789524	0.959751	1.21812	1.23283	0.667376	1.82775	1.21386	1.69468	0.918853	0.576342	1.39882	1.67041	1.80452	0.744812	0.694177	1.02891	0.875271	0.756805
	2.11246	0.98011	1.72947	3.01597	1.78596	1.67129	1.03009	1.46286	0.654278	1.01234	2.2885	1.10144	1.37542	2.73006	1.13447	1.43687	1.04854	1.80959	1.81867	1.04409	0.948334	1.25009	0.715337	1.22337	1.45019	0.908903	0.325711	1.24934	1.72162	1.50818	1.09791	0.772896	1.2988	1.82468	1.68817	0.863163	0.756112	1.09078	0.929815	0.568167
	1.99857	1.02966	1.97152	2.87051	1.98942	1.85566	1.01245	1.37549	0.482099	1.00896	2.57061	1.07743	1.12665	3.17768	1.36024	1.64792	0.985906	2.0427	1.37996	1.34272	0.875471	0.854114	1.15291	0.881603	1.33536	1.21358	0.522317	1.79692	1.2963	1.53312	1.06361	0.305431	1.9379	1.05678	1.90051	0.77383	0.613413	1.05654	0.374537	0.608362
	2.32693	1.18086	1.91052	3.50422	1.78223	2.26879	0.806789	0.940676	0.57103	0.910118	2.51555	1.0798	1.38496	2.29838	1.55538	1.94858	1.17211	1.78313	1.8424	1.11623	0.935387	0.937418	0.976946	1.25418	1.0921	1.12093	0.417978	1.42103	1.44704	1.3138	0.866559	0.528796	1.79737	1.65005	1.74901	1.19252	0.84591	1.31855	0.614351	0.751652
	1.80716	1.13103	1.77314	2.99767	1.71672	1.98333	0.974136	0.96787	0.603306	1.12936	2.35005	0.848701	1.34431	2.41157	1.42076	1.48137	1.24002	1.66918	1.48132	0.870604	1.33349	0.632186	0.760443	1.61142	0.931813	1.28187	0.141718	1.52774	1.43725	1.34418	0.839482	0.513016	2.02045	0.98967	1.80942	1.02057	0.93621	1.05587	0.840866	0.735528
	1.40168	1.22328	1.79485	3.0514	1.95593	1.68901	1.04741	1.42016	0.905809	0.98997	2.34994	1.18388	1.36235	2.8408	0.916598	1.69256	1.27026	1.80672	1.38115	0.815215	1.35152	0.865428	1.22392	0.976574	1.61247	1.18901	0.331047	1.82924	1.0156	1.51791	0.849549	0.610776	1.72917	0.951081	2.01475	1.12075	1.12428	1.22386	0.808051	0.523845
	2.21352	0.935458	1.91014	3.26474	1.65612	2.04607	1.32886	1.03429	0.783926	1.12976	2.69389	0.981448	1.40398	2.19221	1.88973	1.77139	1.35093	2.05135	1.76564	1.15753	0.808625	0.775413	1.03529	1.30038	0.997764	1.05498	0.667988	1.97283	1.3657	1.61086	0.924784	0.572061	1.55537	1.56269	1.88954	1.07437	0.775845	1.1013	0.510038	0.749493
	1.89725	0.862394	1.89972	3.10837	2.12994	2.12162	1.12449	1.31027	0.726319	1.17684	2.43557	1.02339	1.02966	2.39891	1.34305	1.92476	1.13935	1.79671	1.54955	1.13721	0.679208	0.888616	0.997212	1.68283	0.764243	1.16492	0.272012	1.994	1.05789	1.54653	0.665992	0.656075	1.69155	1.26115	1.97584	1.0537	0.912845	0.766015	1.32413	0.84726
	2.13472	0.910973	1.90472	2.99672	1.82324	1.99009	1.22677	1.1445	0.719366	1.15581	2.17659	1.02883	1.10991	2.24733	0.924015	1.62714	1.23631	1.74154	1.67174	0.935125	1.30437	0.789453	0.809965	1.01141	0.980304	1.32921	0.677551	1.73822	0.790791	1.49756	0.901291	0.612455	1.7223	1.48917	1.86181	1.35066	0.822971	1.039	1.04696	0.847503
	1.77866	0.924805	1.52651	3.11921	1.5726	1.82189	0.989421	1.36977	0.782331	1.28339	2.65046	1.06437	1.38751	2.02202	1.29765	1.95068	0.935726	1.88486	1.83833	1.16317	0.796083	0.789051	0.782451	0.814585	1.00236	1.09915	0.628155	1.66524	1.30789	1.38714	0.991065	0.76537	1.90739	1.42154	2.07097	1.11771	1.40267	1.22482	1.35791	1.06893
	1.7468	0.810484	1.82714	3.02083	2.11425	2.09991	1.01405	1.00192	1.17455	1.04902	2.52288	0.931163	0.957188	2.36761	1.34515	1.66576	1.25511	1.96359	1.74178	1.33694	1.26876	0.516838	0.868993	1.29908	0.86042	1.2499	0.355355	1.53098	0.870896	1.51423	0.836172	0.543818	1.93433	1.12974	2.19072	1.26702	1.00936	1.08062	1.65069	0.879163
	1.62979	1.01834	1.50534	2.96832	1.75809	2.21231	1.1222	1.1572	1.03777	1.21284	2.27332	1.12753	1.1874	2.14505	1.13765	1.79286	1.0377	1.88989	1.6851	1.21276	1.09251	0.653476	0.547207	1.08885	1.1222	1.03361	0.363845	1.59421	1.26174	1.27857	1.0186	0.405994	1.60541	1.40775	1.74799	1.12062	1.18723	0.930011	1.14681	1.33689
	1.66595	1.00515	1.42544	3.13803	1.95012	2.05627	1.12167	1.34087	0.979881	1.06909	2.2658	1.04291	1.2635	2.48825	1.29894	1.9747	0.95013	1.92487	1.73934	1.25325	1.0104	0.80013	0.839607	0.984839	1.22347	0.91064	0.523827	2.03946	1.02351	1.45676	0.958378	0.376267	1.5829	1.39345	1.92167	0.905319	1.15675	0.978048	0.989536	0.971715
	1.94013	1.18955	1.48466	3.15625	1.92235	2.01094	1.14738	1.59271	0.846367	1.37435	2.08017	0.887711	1.11181	2.16418	1.43233	1.6461	1.24591	2.06222	1.62264	1.43145	0.833809	0.444156	1.26835	1.32241	1.16854	0.852757	0.392445	1.64647	0.783703	1.10411	0.78133	0.674447	1.55994	1.36036	1.72951	0.832899	1.22079	0.599814	1.14214	0.792267
	1.8154	1.02048	1.4001	3.00342	1.75329	1.71607	1.11997	1.20198	0.771653	1.27819	2.29177	1.08683	1.21324	2.08209	1.30825	1.68849	1.02461	2.24066	1.54305	1.48521	0.85829	0.568617	1.19426	1.10614	1.42569	1.21089	0.358478	1.95448	0.801295	1.42133	0.515989	0.69747	1.49805	1.62035	1.46155	1.20416	0.872776	1.08339	1.05551	0.580928
	1.50276	1.16649	1.57727	2.79442	1.83959	2.23668	1.08748	1.44297	0.707146	1.09623	2.43407	1.00037	1.41139	2.03223	1.42492	1.78715	1.02204	2.04798	1.77727	1.13769	1.04745	0.438314	1.40064	1.0301	1.22087	1.01847	0.406681	1.50945	1.11584	1.38262	0.967388	0.523376	1.4772	1.58004	1.63011	0.773344	1.1415	0.863436	1.17062	0.649806
	1.63287	0.996775	1.81417	2.9227	1.93928	1.96816	1.13699	1.16832	0.618039	0.999728	2.46606	1.23213	1.4422	2.26007	1.77368	1.70857	1.29996	1.96697	1.81991	1.17605	0.957308	0.746434	1.46551	1.02055	1.41793	0.838156	0.384618	1.62053	1.463	1.54308	1.03899	0.745578	1.52194	1.55765	1.51921	0.971869	1.0064	0.85029	1.09109	1.25414
	1.61764	1.11669	1.87986	2.9815	1.99627	2.10377	1.31489	0.956734	0.882665	1.23288	2.37035	1.14518	1.5505	2.50773	1.17883	1.71373	1.36155	2.15895	1.46273	1.6226	0.766511	0.57396	1.4901	1.53064	1.28577	0.902608	0.648367	1.53776	1.18906	1.57916	0.84946	0.852497	1.42881	1.63618	1.60082	1.02318	1.24523	1.19502	1.29059	1.41038
	1.81651	0.846894	1.75671	2.94616	1.80202	1.94681	0.937956	1.01749	0.8208	1.10343	2.55095	0.843412	1.12887	2.16745	1.51832	1.60235	1.31247	2.44065	1.53335	1.46627	1.24476	0.668855	1.73946	0.770902	1.71462	1.01918	0.275855	1.4167	1.44856	1.44779	0.729204	0.950024	1.48339	1.67191	1.64828	0.914427	1.17037	0.804176	1.46841	0.863664
	2.04125	1.26867	1.7463	2.88743	1.73056	2.17555	0.977078	1.16278	1.03325	1.12602	2.59058	0.837952	1.51409	2.18165	1.57565	1.62295	1.38059	2.00217	1.64573	1.28952	1.30414	0.551334	1.12653	1.17336	1.07704	1.1021	0.318684	1.2187	1.31268	1.62997	0.787923	1.06419	1.73299	1.51149	1.78643	1.11622	0.763415	0.776124	1.15633	0.832377
	1.50465	1.10845	1.66404	3.34676	1.84847	1.87367	0.875153	1.37197	0.770263	1.25971	2.34159	0.957386	1.51424	2.47297	1.33326	1.78123	1.36043	2.07184	1.38178	1.44069	1.13602	0.541031	1.42992	0.960307	1.28956	1.24939	0.278509	1.1849	1.77002	1.45003	0.661607	1.13736	1.88833	1.23678	1.83188	0.961685	1.2134	0.848162	0.884536	0.966764
	1.91809	1.19498	1.80343	3.35167	1.69425	2.08766	1.25248	1.26361	0.742868	1.43053	2.84593	1.26404	1.48998	2.28207	1.49308	1.91987	1.18937	2.07714	1.73475	1.46541	0.929376	0.78343	1.30876	0.982774	1.18477	1.08834	0.447888	1.83012	1.37079	1.74468	0.690731	1.10379	1.53685	1.50556	1.80668	1.0521	0.754601	1.03727	1.14552	0.944489
	2.21427	1.13219	2.25601	3.29613	1.93937	2.16859	1.25705	1.25273	1.1727	0.874773	2.4835	1.07464	1.34441	2.27897	1.36635	1.70347	1.16646	2.21193	1.54812	1.20092	1.33915	0.557177	1.33674	0.623476	1.31486	1.1645	0.342437	1.50059	1.33179	1.23501	0.881643	0.686607	1.6497	0.986641	1.80673	1.08644	0.839425	0.783681	1.52088	0.698056
	2.1179	1.16264	1.70359	3.35819	1.83308	2.27745	1.15046	1.47453	0.770548	1.24494	2.32965	1.0191	1.44996	2.08613	1.51512	1.50989	1.32372	2.26491	1.5492	1.30068	1.17814	0.891743	1.41794	0.785703	1.2968	1.33043	0.240255	1.40474	1.50964	1.29788	0.849931	1.154	1.97288	1.00177	2.1241	1.02128	1.02169	0.928052	1.09853	0.991515
	1.91911	1.18123	1.79941	3.09274	1.74684	2.09794	1.20039	1.6359	0.701432	1.0916	2.69396	1.08372	1.38619	2.55086	1.57821	1.76434	1.25145	2.36498	1.52635	1.6104	1.27551	0.822191	1.31248	0.645734	1.31132	1.15596	0.553175	1.20077	1.41146	1.22501	1.07782	0.937727	1.83968	1.38987	1.90931	0.866505	1.10589	0.916199	1.1581	0.675518
	1.94626	0.905034	1.78687	3.2127	1.43449	2.01164	1.13896	1.47136	0.722048	1.06061	2.45376	0.850084	1.29291	2.37637	1.38343	1.7508	1.39319	1.91346	1.84179	1.58343	1.25135	0.860413	1.40901	0.937367	1.27578	0.985714	0.54506	1.30442	1.50553	1.03593	0.65799	0.937266	1.78944	1.01658	1.74334	0.854497	1.23559	0.617075	0.933292	0.52871
	1.76885	0.994119	1.71467	3.22746	1.43146	1.92139	1.22845	1.16051	1.02878	1.32334	2.51012	0.808798	1.24893	2.31867	1.28401	1.85854	1.49228	1.82097	1.64817	1.30168	1.38338	0.677475	1.31356	0.98324	0.963806	1.31865	0.518866	1.47457	1.3667	1.04702	0.890035	0.739015	2.11851	1.00197	2.10187	1.19429	1.09233	0.806522	0.884161	0.746729
	1.86121	0.859147	2.02665	3.45431	1.70287	1.64832	1.13549	1.36407	0.768669	0.875997	2.42785	0.745202	1.22392	2.4576	1.53272	1.82321	1.27045	2.22185	1.83134	1.41003	1.04487	0.40903	1.35012	0.812562	1.18643	1.1027	0.428364	1.33962	0.931891	1.24837	0.964546	0.526093	1.55592	1.82353	1.94491	0.720679	1.02686	0.729649	1.20476	1.05727
	1.52347	0.882262	1.71338	3.30692	2.00151	2.04424	1.08537	1.43606	0.847857	0.883147	2.18838	0.765995	1.02299	2.295	1.60576	1.85483	1.49457	1.92741	1.8351	1.18906	1.3195	0.417584	1.54782	0.848175	1.31864	1.0501	0.566531	1.24199	0.889423	1.29677	0.999816	0.583021	1.89004	1.44814	1.70014	0.63615	0.758869	0.600983	1.23102	0.822921
	1.76336	0.974043	1.57755	3.12032	1.48468	2.11778	1.39445	1.47183	0.853074	0.896582	2.42007	1.03208	1.23793	2.13172	1.40565	2.04699	1.55186	2.54587	1.99795	1.25482	1.23161	0.482779	1.41177	0.664721	1.15773	1.07985	0.445258	1.33048	1.09841	1.43074	0.735168	0.603429	1.82475	1.43229	1.9797	0.952167	0.943882	0.62394	1.00592	0.770147
	2.04678	1.1138	1.75634	2.96747	1.85633	1.80866	1.22829	1.53009	0.933716	1.13796	2.50077	0.732438	1.09964	2.92495	1.15941	1.67916	1.29308	1.79283	1.83618	1.20158	1.58167	0.542252	1.66235	0.520489	1.54823	0.974176	0.566437	1.41945	1.06759	1.13821	0.861622	0.600822	1.8205	0.984402	1.9735	1.14126	1.18313	0.605243	1.0739	0.791908
	1.95882	0.98331	1.7763	2.86216	1.84715	1.75383	1.36253	1.53274	0.720872	1.01984	2.67432	0.901772	1.32695	2.86064	1.52392	1.91197	1.42241	1.74483	1.43981	1.04638	1.4766	0.6709	1.21535	0.696339	1.03661	0.826602	0.516631	1.52779	1.19684	1.34426	1.09137	0.595664	1.61861	1.41901	1.71179	1.06939	1.1009	0.388797	1.02177	0.819764
	2.04111	1.31967	1.74508	3.17142	1.73114	1.98732	1.24896	1.3553	0.828257	0.954459	2.25841	0.516985	1.47657	2.75446	1.4782	1.99186	1.11894	1.83172	1.18089	1.45095	1.27061	0.594511	1.23642	0.283316	1.27787	0.901878	0.557056	1.04007	1.50269	1.15334	0.786145	0.878188	1.80759	1.36644	1.63978	1.20781	1.00609	0.62737	1.21243	0.828784
	1.9689	0.809681	1.86256	3.19591	2.13597	1.82313	1.32852	1.32809	0.914285	0.564041	2.24655	0.655695	1.56962	2.72688	1.39688	2.14926	1.42156	1.93248	1.68129	1.13051	1.28246	0.661883	1.18704	0.828112	1.05139	0.890212	0.770227	1.52179	1.25948	1.36286	0.877375	0.722452	1.5744	1.30827	1.54046	1.1188	1.01455	0.620666	1.34862	0.900356
	2.12487	1.00872	1.76118	3.24469	1.92037	1.64643	1.31251	1.42557	0.841207	0.865598	2.37151	0.981328	1.35928	2.52322	1.49324	1.53174	1.42602	1.62953	1.73636	0.973373	1.52059	0.708695	1.24939	0.538431	1.33512	0.977026	0.571654	1.60812	1.12942	1.27768	0.900204	0.664742	1.14415	1.37658	1.53371	1.19286	0.968683	0.827382	1.42895	0.92126
	1.94191	0.958908	1.49198	3.00416	1.5015	1.72146	1.40526	1.45669	0.854025	0.797288	2.68432	0.82896	1.40572	2.76832	1.70423	1.84288	1.40217	1.86689	2.16115	1.13603	1.30022	0.660018	1.65693	0.829388	0.988826	1.40044	0.428892	1.57287	1.07875	1.04648	0.93348	1.02989	1.52035	1.64712	1.67694	1.27721	0.837637	0.980017	1.49454	1.01498
	1.85956	1.22978	1.61596	3.40818	1.2308	1.84627	1.33494	1.24775	0.917698	0.590624	2.54525	0.859866	1.43352	2.96628	1.87162	1.89179	1.61912	2.12128	1.50892	1.41693	1.13864	0.457981	1.3847	0.612617	1.20645	1.19946	0.412666	1.38041	0.926618	1.40823	0.965386	0.669613	1.68158	1.20187	1.71607	1.3289	1.12369	0.838156	1.52401	0.884737
	2.14389	0.964223	1.87207	3.17356	1.48567	1.83124	1.10121	1.61767	0.761978	1.17262	2.28515	1.12411	1.27885	2.48947	1.47994	1.88061	1.42122	2.02446	2.02808	1.14503	1.20684	0.586248	1.4184	0.617878	1.24877	0.921057	0.527554	1.69691	0.805677	1.44629	0.811863	1.05068	1.65867	1.4439	1.63384	1.00734	1.3058	0.925486	1.15212	0.687982
	1.80296	1.38476	1.90839	2.70507	1.30163	2.05989	1.23224	1.55615	0.604183	1.17607	2.32013	1.05221	0.980141	2.45115	1.34449	2.07651	1.45184	2.22601	1.82821	1.11026	0.941317	0.938481	1.32116	0.653952	1.28699	0.985623	0.524199	1.61193	1.11493	1.27862	0.920431	0.930353	2.20496	1.17281	2.10017	1.13955	0.827012	1.21673	0.976807	1.14405
	1.98064	1.28004	1.7272	2.80671	1.3507	1.95441	1.19623	1.72932	0.568013	1.23186	2.3422	1.12758	1.18948	2.93681	1.41885	1.83331	1.33343	2.04743	1.86507	0.980974	1.07643	0.684686	1.47544	0.605742	1.06399	0.752579	0.866468	1.5401	1.35892	1.371	0.716561	0.770633	1.79409	1.08083	2.04592	0.86711	1.37108	0.828234	0.843143	0.889097
	1.97338	1.36389	1.66356	2.96323	1.55797	1.92202	1.41274	1.36636	0.850173	1.14771	2.39581	0.691722	1.43596	2.68457	1.55354	2.01859	1.02026	2.18258	1.92884	1.1352	1.36956	0.869278	1.41417	0.697373	1.4796	0.812058	0.982154	1.98921	1.37387	1.44731	0.97279	0.811624	1.68209	1.1767	1.67922	1.26034	0.908855	0.993419	0.807729	0.76186
	1.86594	1.27496	1.64883	3.05093	1.31702	2.05745	1.23665	1.47233	0.852998	1.01427	2.41846	0.65301	1.49291	3.00853	1.65122	1.7426	0.906092	1.93198	1.87954	1.15533	0.983092	0.89358	1.2345	0.980031	1.41623	1.11262	0.986353	1.77569	1.2358	1.52196	0.621971	0.571945	1.64351	1.47756	1.82976	0.768029	1.18287	0.563442	0.403787	0.859273
	1.83417	1.18257	1.57491	3.29179	1.12206	1.91136	1.04339	1.22502	1.08028	0.853128	2.4748	0.784456	1.234	2.9324	1.71365	1.71227	1.31103	2.07053	1.40955	1.38484	1.0314	0.923347	1.06018	1.03439	1.16698	1.15505	0.775485	1.62764	1.00358	1.48762	0.611109	0.526709	1.78922	1.50952	1.94997	0.811047	1.18268	0.776069	0.524971	0.846912
	2.00739	1.22777	1.57341	2.95847	1.32346	2.21082	0.936709	1.39185	0.874926	1.02357	2.63207	0.851131	1.40458	2.77742	1.59849	1.57902	1.4659	2.69561	1.5183	1.74023	0.999018	0.748429	0.971427	0.952368	1.36462	0.969832	0.92023	1.64685	0.903003	1.36107	0.892756	0.756657	1.73475	1.53446	1.98899	1.01611	0.980574	0.81837	1.07108	0.956819
	1.85306	1.41267	1.78726	3.32146	1.31977	1.86786	1.20694	1.51265	1.03383	0.975897	2.48445	0.859973	1.09188	2.48372	1.49863	1.88971	1.01669	2.1298	1.63215	1.3368	1.21173	0.711787	1.24392	0.80374	1.38445	0.733952	0.755655	1.39086	1.05542	1.29758	0.855602	0.719078	1.67583	1.42568	1.71575	0.659846	1.02375	0.79588	0.576359	0.708217
	1.76423	1.31564	1.65194	3.22383	1.83223	1.80214	1.26346	1.53862	0.652867	1.06076	2.2849	1.17836	1.25964	2.27676	1.64394	1.70471	1.39948	2.07735	1.78329	1.14881	1.18057	0.758703	1.27557	0.671944	1.1071	0.634717	0.890519	1.69376	1.48294	1.64064	1.16924	0.40824	2.02047	1.22487	1.86917	0.712268	0.92209	0.917219	0.537715	0.914946
	2.19065	1.21551	1.79904	3.6124	1.4123	1.908	1.3536	1.6009	0.482213	1.28807	2.30778	0.91973	1.03338	2.44171	1.41524	2.16536	1.49475	2.03281	1.37723	1.19224	1.00907	0.538662	1.08476	0.548585	0.948048	0.836217	0.563333	1.56708	1.40861	1.42805	0.652805	0.456083	1.82846	1.33516	1.45241	0.452272	0.516961	0.854751	0.696917	0.679593
	2.04578	1.13102	1.53657	3.29795	1.10483	1.82881	1.34835	1.25281	1.06147	0.780152	2.3265	1.05319	1.19245	2.48469	1.4692	1.98305	1.6504	2.1598	1.47147	1.22138	1.07245	1.16233	1.1891	0.827995	1.5863	0.880183	0.651203	1.28414	1.2255	1.2796	0.726588	0.531698	1.76397	1.00912	1.4579	0.663842	0.854442	0.571759	0.426395	0.785583
	2.474	1.37316	1.7884	3.16426	1.52685	2.23609	1.19165	1.23338	1.10363	0.844243	1.96916	1.04695	1.28746	2.30276	1.38095	1.93608	1.08867	2.02176	1.56204	1.31687	1.0228	0.575454	0.995045	0.717617	1.07576	0.547041	0.423892	1.56458	1.07522	1.26818	1.07476	0.499357	1.98001	0.919183	1.66715	0.739316	0.863598	0.746162	0.513121	0.807911
	1.82365	1.42819	1.46981	3.31953	1.29657	1.82881	1.45085	1.35249	0.836211	1.07755	2.10091	1.19334	1.24168	2.89745	1.61921	2.06237	1.17006	2.02822	1.6259	1.14332	0.914003	0.698685	0.851446	0.810039	0.99235	0.717408	0.670221	1.63263	0.925805	1.37848	0.895976	0.454875	2.13344	0.646978	1.90379	0.866562	0.920865	0.701341	0.489201	0.724063
	1.89864	1.39059	1.47094	3.56039	1.3374	2.01346	1.31734	1.57429	0.794847	0.864088	2.4648	1.3226	1.63943	2.63323	1.42429	2.12236	0.898052	1.91686	1.62983	1.05974	0.887573	0.644628	0.760995	1.12843	0.87733	0.876077	0.850366	1.56418	0.902822	1.7943	0.947659	0.571986	1.65937	0.950511	1.76731	0.671134	0.771689	0.89094	0.528309	0.90322
	1.61998	1.20519	1.38254	3.16401	1.21245	1.74171	1.35788	1.45732	0.686661	1.04962	2.01468	1.27143	1.5018	2.40124	1.27076	2.14957	1.03389	1.55685	1.67684	1.57333	1.47837	0.418882	1.07322	0.857457	1.14369	0.873744	0.424612	1.52905	1.05215	1.45716	0.805417	0.666534	2.12531	0.687484	2.03559	0.95541	0.540569	0.767511	0.163996	0.839265
	1.97606	1.28259	1.4911	3.45418	0.97056	1.79277	1.25012	1.39325	0.716934	0.906797	2.52188	1.17684	1.42317	2.81674	1.4819	1.96889	0.941599	1.73638	1.67461	1.10824	1.28522	0.51285	0.981107	0.932416	0.924299	0.948694	0.686782	1.26777	1.30268	1.26181	1.24523	0.789608	1.829	0.953673	1.90781	0.72197	0.753642	0.707278	0.568156	0.545518
	1.73473	1.30902	1.60232	2.92223	1.35344	1.74642	1.29906	1.643	0.765382	0.987392	1.95891	1.22478	1.58443	2.34392	1.4397	1.9711	1.27682	1.59362	1.50782	1.19732	1.25783	0.571501	0.831629	1.10636	0.791268	1.20506	0.509874	1.23409	1.13753	1.31344	0.699755	0.466998	1.60299	0.707745	1.50363	0.773816	1.12288	0.789157	0.885518	1.18771
	2.03118	1.46784	1.75774	2.89812	1.05782	1.78013	1.13138	1.79032	0.535531	0.989462	2.05376	1.30271	1.53236	2.36747	1.38284	1.93066	1.01916	1.61435	1.58096	1.1552	1.44758	0.891793	0.882184	0.771182	1.21995	0.673786	0.815998	1.36236	1.29217	1.37402	0.938796	0.389573	1.71098	1.2145	1.51953	0.674835	1.02858	1.02498	0.479522	1.19703
	2.12928	1.27712	1.43063	2.97482	1.28804	1.54249	1.51881	1.70319	0.936176	1.16988	1.88275	1.32711	1.68831	2.51664	1.37484	2.02541	1.04697	1.8948	1.71321	1.60175	1.23405	0.483451	1.01117	0.796979	1.07928	0.825222	0.706093	1.51769	1.06069	1.17434	1.01067	0.753365	1.71857	0.886699	1.95027	1.01705	0.971847	1.02192	0.506548	1.26881
	1.92727	1.15194	1.57768	2.69485	1.42713	1.99783	1.2127	1.43912	0.704939	1.27244	2.01325	0.924143	1.72249	2.60598	1.69566	1.85074	1.17827	1.91745	1.25156	1.20146	1.29055	0.414762	1.27202	0.727215	0.881702	0.809065	0.525541	1.43892	1.4279	1.24157	1.24497	0.630224	1.89073	0.842684	1.6158	0.779709	1.15745	0.825588	0.667625	1.29364
	1.77024	0.820965	1.84193	3.13629	1.90073	1.84676	1.39936	1.45606	0.58386	1.19416	2.12444	0.88686	1.27504	2.56895	1.55706	2.17396	1.10321	2.02762	1.52119	1.39577	1.17797	0.644894	0.97284	0.877623	1.28327	0.835187	0.774723	1.73286	1.13223	1.79936	0.844101	0.346689	1.71853	1.06862	1.88203	0.712022	0.858819	0.913226	0.53496	1.11378
	1.68615	0.951954	1.45571	3.11619	1.3725	1.97161	1.19407	1.26132	0.833243	1.11396	2.39009	1.13945	1.40938	2.28709	1.41646	2.3419	0.994215	2.2401	1.5363	1.36944	1.10829	0.728745	0.860636	1.0742	1.11149	0.814616	0.572157	1.70009	1.04143	1.39101	1.07102	0.606766	1.55355	1.35124	1.63443	0.662612	0.952683	0.83485	0.745411	1.12895
	1.69442	0.796248	1.76239	3.16145	1.55153	1.99811	1.04033	1.418	0.833547	1.0446	2.11301	1.03658	1.42747	2.36001	1.32962	2.25848	1.00806	1.99872	1.45876	1.31553	1.15298	0.360506	0.793347	0.597026	0.956635	0.721101	0.423098	1.56459	1.41733	1.12236	0.890634	0.665185	1.51801	0.912729	1.78096	0.778813	0.44475	1.02998	0.531534	1.10027
	1.46389	0.945385	1.68081	2.90658	1.34832	2.15603	1.03578	1.43616	0.917717	1.18824	1.99969	0.82175	1.31315	2.33833	1.28817	2.25409	1.07919	1.76522	1.90057	1.29375	1.19494	0.382364	1.31382	0.836948	1.26656	0.762822	0.749918	1.58572	1.14605	1.43119	0.453656	0.7627	1.69487	1.24417	1.80815	0.375058	0.704144	0.774422	0.389435	0.909727
	1.78585	0.740261	1.73794	3.06965	1.67736	2.13889	1.37918	1.68368	0.455252	1.08098	1.9261	1.22479	1.31777	2.14017	1.17993	2.00886	1.51006	1.93539	1.87461	1.22436	1.11985	0.476355	0.64935	0.969016	1.03712	0.596246	0.71356	1.29256	1.54023	1.20007	0.636833	0.682152	1.75261	0.622446	1.83794	0.995809	0.652295	0.90202	0.8827	1.21482
	1.74828	0.886648	1.58684	3.11106	1.69657	1.97268	1.13746	1.35184	0.472801	0.848802	2.0731	1.06287	1.36536	2.2476	1.36516	1.99834	0.9488	1.71164	1.78973	1.43796	0.858633	0.659959	0.699974	1.06121	1.1781	0.844772	0.583127	1.41983	0.947846	1.25066	0.685821	0.682067	1.5719	0.943585	1.75351	0.976022	0.674306	0.874944	0.644381	0.788243
	2.06835	1.18126	1.61657	2.69734	1.38682	1.887	1.12533	1.34955	0.468472	0.822562	2.18466	1.27448	1.35089	2.49847	1.17789	1.94686	0.895607	1.84435	1.62925	1.26637	1.1045	0.913271	0.968883	1.02892	1.57157	0.930498	0.674228	1.53427	0.919933	1.4492	0.727104	0.661863	1.54687	0.665595	1.80849	1.09445	0.586138	1.08416	0.709751	1.55025
	1.94756	1.04183	1.51158	2.87788	1.49564	2.06045	1.31905	1.62325	0.0944834	1.03798	2.06988	0.879086	1.33304	2.25341	1.34216	2.06836	0.805677	1.7617	1.5821	1.07478	1.33884	0.587274	1.21516	1.13641	1.10797	0.929991	0.769681	1.62232	0.954473	1.40579	0.753761	0.836915	1.79087	0.707631	2.03978	0.99497	0.735979	0.701251	0.933477	1.34856
	1.73872	0.927612	1.37952	2.9914	1.36623	2.07631	1.35732	1.61266	0.419949	1.20513	2.14449	1.23276	1.19092	2.53	1.52014	1.93654	0.893425	1.90919	1.7132	1.49696	1.19974	0.965734	0.876378	0.895982	1.1891	0.802313	0.706311	1.51106	1.19097	1.24092	0.921655	0.382357	1.81746	0.6872	1.97547	1.19998	0.699177	0.760906	0.941969	1.18276
	2.21816	0.852385	1.77095	3.51711	1.48774	2.1558	1.04752	1.49448	0.508461	0.906736	2.27683	1.30742	1.42886	2.99594	1.30729	2.27351	0.88476	2.15254	1.45531	1.68841	1.22735	0.430789	0.97243	1.07319	0.999678	0.768082	0.599838	1.55519	1.03883	1.42077	0.915895	0.47617	1.78317	0.73962	1.65727	0.911449	0.706415	0.743035	0.7521	0.902578
	1.74083	1.07683	1.43873	3.06647	1.06633	2.05665	0.941969	1.56605	0.537898	0.760242	2.06664	1.02661	1.27788	2.00637	1.42373	2.03901	0.990618	2.10964	1.68193	1.525	1.26051	0.392757	1.19177	0.774455	1.37438	0.849097	0.269508	1.79053	0.657077	1.40834	0.716041	0.770446	2.0132	0.717664	1.79074	1.20005	0.909991	1.1312	0.890888	1.06813
	2.03527	1.19437	1.76963	3.21029	1.2508	1.99019	1.09491	1.60091	0.459144	0.980459	2.06442	0.849879	1.66821	2.30189	1.55132	2.13616	0.984113	2.17597	2.16222	1.61257	1.28897	0.906158	0.62539	0.97002	1.27689	1.04172	0.797839	1.46007	0.968823	1.68631	1.13086	0.578364	1.96585	0.726444	2.14954	1.15011	0.758642	0.952772	0.834471	1.21724
	2.11384	1.33183	1.85749	3.25961	1.25005	1.89846	1.06573	1.63377	0.192788	1.13778	2.19251	1.12231	1.61982	2.41392	1.61589	2.25078	0.857127	2.19319	1.69708	1.44799	1.28849	0.688873	1.12562	0.843147	1.45358	0.822169	0.542097	1.26484	0.859872	1.2975	0.580392	0.869674	1.83047	0.679502	1.7987	1.16057	0.694858	0.723587	0.916965	1.00629
	1.59071	0.758697	1.60889	2.98222	1.38356	2.01346	1.09983	1.44445	0.705715	1.07187	2.13034	1.11546	1.49285	2.08121	1.63915	2.15479	1.00576	2.13333	1.63635	1.37903	0.921016	1.15967	0.83798	1.08462	1.27986	0.904604	0.705861	1.20573	1.17569	1.14094	0.800445	0.550594	1.75727	0.456021	2.15192	0.916598	0.797314	0.958252	0.917353	1.20709
	1.91052	0.991047	1.5969	2.75073	1.48713	2.06967	1.07812	1.63533	0.801684	1.03537	2.25289	0.946165	1.35581	2.27934	1.76885	1.95557	1.07094	1.76638	1.58046	1.38533	1.11956	0.775914	0.622512	0.771495	1.15664	0.696995	0.508702	1.33211	1.02236	1.21349	0.749666	0.612792	2.03298	0.535664	2.06403	1.04909	0.597546	1.05633	0.811756	1.13035
	1.94957	1.0123	1.5563	2.77632	1.44805	2.13949	1.22262	1.95913	0.853144	1.09982	2.19742	1.24248	1.27188	2.43076	1.35379	1.81567	0.68721	1.95645	1.95368	1.34874	1.17282	0.75756	0.996566	0.747604	0.848327	0.792793	0.667992	1.1134	0.861706	1.15466	0.832768	0.551828	1.90126	0.814796	2.00136	1.36781	0.689739	1.11643	1.22809	1.07624
	2.07057	1.27007	1.56228	3.38954	1.37016	1.84315	1.0853	1.53033	0.801171	1.0707	2.07686	1.09738	1.23186	2.53	1.56423	1.81011	0.901403	2.18136	1.26564	1.58881	1.09073	0.7801	0.804603	0.919722	0.894122	1.09339	0.804936	1.12174	0.765628	1.42141	0.768063	0.580968	2.08535	0.691914	1.87079	1.1207	0.609949	0.799021	1.04786	1.15057
	2.19334	1.1121	1.86126	3.36456	1.63723	2.09932	1.30446	1.68224	0.793353	1.2229	2.07184	1.04793	1.59549	2.18389	1.45171	1.90087	1.1113	2.15495	1.72339	1.62423	1.29637	0.935632	1.03597	0.666899	1.0305	0.899286	0.751088	1.44378	0.827612	1.60967	0.863503	0.715959	2.04212	0.599159	2.00602	1.01843	0.775326	1.05789	0.812131	1.11733
	1.86513	1.00755	1.57852	3.2213	1.44203	1.84519	1.51757	1.67044	0.773525	1.08826	2.0855	1.12677	1.24697	2.22911	1.16796	2.19337	1.04289	2.02992	1.61942	1.63659	1.10702	0.683819	1.2901	0.559421	1.29392	1.06882	0.434756	1.45987	0.816965	1.31299	1.14208	0.760682	1.97645	0.614566	2.18239	1.15774	0.531065	1.00788	0.758765	1.22704
	2.04981	1.6538	1.62204	3.28974	0.904228	2.13052	1.63425	1.60634	0.92967	1.30194	1.8818	1.18094	1.43022	2.40254	1.34818	1.99266	1.08209	1.88158	1.6909	1.5841	0.999602	1.05591	0.705501	0.608631	1.30819	0.85845	0.616678	1.33073	1.03272	1.36532	1.21419	0.720846	2.02221	0.845208	2.17287	0.761789	0.413839	1.044	0.468425	1.27979
	2.18116	1.47216	1.8081	3.55821	1.39503	1.87495	1.45054	1.56121	0.741029	1.05477	2.29273	1.1722	1.37254	2.1354	1.20663	2.31413	1.05676	1.91924	1.79909	1.43191	1.01291	1.00646	1.02979	0.750985	1.10308	1.07846	0.562284	1.65934	0.467395	1.61058	0.823742	0.646054	1.93959	1.05889	1.91996	0.796745	0.631344	0.916608	0.933514	1.08006
	1.86704	1.3994	1.76383	3.37209	1.22431	1.95035	1.35571	1.40486	0.822247	1.13246	1.99876	1.16607	1.53652	2.2305	1.2799	2.28993	1.11775	2.07731	1.62759	1.44719	1.37994	0.633603	1.00786	0.83266	1.07066	0.848266	0.730128	1.01356	0.846534	1.59958	1.22798	0.535429	1.99589	0.826008	1.77502	0.959482	0.785851	0.843371	1.18264	1.15614
	2.00869	1.13525	1.7658	3.33366	1.68379	2.00093	1.22173	1.38846	0.730813	1.1856	2.10317	1.03471	1.31867	2.44341	1.49362	2.2408	1.11969	2.35298	1.16628	1.89939	0.96175	0.938532	1.03187	0.615573	1.06161	0.681575	0.670474	1.03498	0.957582	1.2659	1.30298	0.625026	1.72445	0.514267	1.94131	0.750195	0.673424	0.882496	0.908966	1.27344
	2.47629	1.43021	1.9554	3.14921	1.39509	1.72971	1.27859	1.27803	0.961697	0.870113	2.0115	0.982665	1.36791	2.4446	1.40457	2.4715	1.00397	2.14538	1.55619	1.84972	0.925887	0.739888	1.07201	0.34897	1.34713	1.05421	0.984919	1.31581	0.883255	1.89348	0.926953	0.341432	1.85071	1.1902	1.98102	0.945833	0.707344	0.903855	0.960036	1.21354
	2.38796	1.07197	1.53766	3.37767	1.35034	1.78334	1.15176	1.55683	0.838058	1.39462	1.97801	0.837303	1.90035	2.21664	1.77265	2.51569	1.04959	1.90081	1.87849	1.22888	1.087	0.956466	1.05907	1.01364	1.28902	0.772136	0.831532	1.24126	1.15772	1.29223	0.697306	0.870553	1.30556	1.12358	1.83055	0.89785	0.727655	0.783645	0.995259	0.99827
	2.13687	1.42424	1.51593	2.86458	1.48861	1.69376	1.26506	1.31185	0.634963	1.12326	2.27572	1.13293	1.66681	2.50549	1.22012	2.11965	0.963676	2.24978	1.61435	1.27418	1.11606	0.501554	0.813599	0.704522	0.947308	0.877213	0.453047	1.11094	0.812334	1.44314	1.01171	0.527946	1.86111	1.04268	1.88846	1.11983	0.874741	0.749447	1.03479	0.983034
	2.3256	1.16526	1.71383	3.04893	1.61862	1.44446	1.46213	1.68398	0.955939	1.35708	2.31312	1.30517	1.53535	2.72942	1.29106	2.70094	0.839778	2.16999	1.73983	1.39289	1.07719	0.944982	1.17244	0.760801	1.51168	0.679553	0.780651	1.35438	0.864825	1.46059	1.20365	0.527427	2.0114	0.58423	2.0439	0.716025	0.770272	0.959542	0.992622	1.08825
	1.83293	1.2579	1.56274	2.95615	1.45869	2.05715	1.42367	1.67509	0.830331	1.30076	2.0704	0.970334	1.53842	2.3463	1.50372	2.17603	1.23715	1.93453	1.77874	1.31889	0.981116	0.471943	0.775672	0.867135	1.37986	0.827731	0.781972	1.11439	1.29004	1.28475	0.95595	0.639775	1.74053	0.533957	1.93211	1.10159	0.795475	0.808178	0.65647	0.985201
	2.29822	1.32028	1.61789	3.42777	1.21176	1.80018	1.13577	1.66506	0.709326	1.28069	2.04849	1.01572	1.63307	2.54592	1.45088	2.37863	0.896887	2.06784	1.67872	1.29581	0.967511	0.614456	0.629393	1.11518	1.33423	0.619461	0.700029	1.22375	1.21073	1.39606	0.990625	0.656605	1.48082	0.661054	1.80516	0.867917	0.89658	1.0697	0.550905	1.42472
	2.63015	1.51077	1.87575	3.30414	1.09989	2.14878	1.30574	1.79934	0.455591	1.41838	1.96149	0.847592	1.44774	2.37573	1.44709	2.42356	1.03682	2.23697	1.50132	1.40466	0.976816	0.607226	1.24439	0.789554	1.50729	0.79064	0.858638	1.49896	0.930676	1.47131	1.10148	0.59668	1.44032	0.914511	1.70764	1.42486	0.551412	1.04646	1.34369	1.0185
	2.49071	1.5505	1.7794	3.26467	1.18592	2.30042	1.45627	1.68816	0.98446	1.03508	1.65917	0.810123	1.50005	2.32543	1.47622	2.35306	0.918159	2.18325	1.59455	1.61598	0.835489	0.833594	0.708677	1.36057	0.856076	0.82841	0.514085	1.19778	1.11558	1.26727	0.820648	0.595318	1.81314	0.873	1.914	1.23098	0.65896	1.17533	0.774502	1.19378
	2.46565	1.87193	1.78149	3.68554	0.904087	2.1505	1.24057	1.81703	0.904525	1.3782	1.9635	1.02127	1.27507	2.37066	1.31625	2.36758	0.831004	2.08183	1.77526	1.13133	0.909361	0.701226	0.955789	1.06076	1.00008	0.981319	0.416184	0.952359	0.880471	1.30692	0.782321	0.616626	1.76335	0.678415	1.7108	1.10545	0.659597	0.825346	1.20946	1.30415
	2.4592	1.6521	1.75493	3.46924	1.33786	2.01243	1.02852	1.5771	0.914449	1.17841	2.00358	1.15485	1.21462	2.61025	1.11084	2.1788	1.08985	1.96529	1.89209	1.05962	1.04907	0.871121	0.756095	1.18205	0.958668	0.534828	0.731138	1.38859	1.10629	1.27767	0.877272	0.554185	1.77844	0.676312	1.89761	1.1007	0.885278	1.2089	0.621754	1.16221
	2.14002	1.29448	1.2927	3.08128	1.16805	2.14357	1.19897	1.49609	0.931075	1.15707	2.10973	1.05896	1.57686	2.70682	1.5965	2.04732	0.937947	1.90887	1.50647	1.28527	0.806798	0.555257	1.06257	0.882673	0.837144	0.874901	0.730714	1.18657	1.13254	1.10033	0.576135	0.809149	1.97302	0.410094	1.93688	0.694972	0.863202	0.89152	1.20082	0.8762
	1.90893	1.4516	1.21061	3.00771	0.700459	1.87828	1.34496	1.36619	0.836422	1.33353	1.90462	0.757976	1.41604	2.71212	1.44701	2.26261	0.925368	1.98402	1.6709	1.32682	1.22351	0.947341	0.880405	1.08775	0.984614	0.79687	0.799426	1.07381	0.919702	0.925768	0.616331	0.577231	1.60139	0.514115	1.77582	0.959618	0.949471	0.929876	1.05381	0.951001
	2.14025	1.24941	1.71436	2.7002	1.23188	2.03634	1.25352	1.15161	0.987612	1.10357	2.11477	1.09818	1.51974	2.478	1.34475	1.96121	1.08854	2.01534	1.5497	1.4307	1.10343	0.90895	0.497366	1.02895	0.491863	0.660147	1.23701	1.04743	0.996934	1.09504	0.908038	0.387043	1.62205	0.939195	1.61189	0.921823	0.92527	0.707137	1.2824	0.697635
	2.02652	1.45905	1.45157	3.40497	0.973691	2.11496	0.909071	1.57063	0.90364	1.24574	2.16907	1.00758	1.14153	2.40401	1.5931	2.30005	1.08659	1.86472	1.51028	1.54572	0.829079	0.555141	0.822275	0.97201	1.05344	1.02413	0.759099	1.2361	1.11286	1.02035	0.761039	0.385373	1.82569	0.72233	1.55476	0.909686	0.720747	0.671563	1.18883	0.514336
	2.42831	1.75223	1.8315	4.11523	1.52875	1.84192	0.989443	1.33095	0.660151	1.21525	2.43945	1.20017	1.30236	2.63493	1.21882	2.15303	0.904798	2.02955	1.69957	1.37719	1.10546	0.663218	1.0106	0.941481	1.00825	0.949865	0.893074	1.5631	0.987571	1.32363	0.794486	0.64559	2.04989	0.481021	1.82754	0.823491	0.607011	0.821917	0.757432	1.18551
	2.18286	1.53563	2.17259	3.47524	1.37604	1.73688	0.957401	1.42294	0.893826	1.29398	2.06375	1.37517	1.75639	2.70655	1.17056	2.44693	1.09741	1.90899	1.33142	1.20029	0.902863	0.86644	0.929823	0.928456	0.888951	0.712865	1.00869	1.10852	1.23112	1.24447	0.941519	0.348366	1.56857	0.695712	1.69695	0.798642	0.431141	1.07821	0.810152	1.31183
	2.29861	1.38358	2.02331	3.43215	1.72847	2.00044	1.05291	1.6899	0.581263	1.33201	1.9459	1.43502	1.19339	2.67369	1.19731	2.3935	1.15465	2.16973	1.50573	1.40841	1.13792	1.08308	0.698102	0.951423	0.99637	0.803179	0.868222	1.3325	0.92036	1.41111	0.735608	0.850835	1.48924	0.971968	1.72242	0.924474	0.817515	0.855186	1.19544	1.09059
	2.1548	1.29406	1.81775	3.4371	1.33633	2.05484	1.44634	1.42311	0.539762	1.33638	2.21264	1.22151	1.00725	2.43092	1.34728	2.33588	0.847401	1.55708	1.42334	1.19043	1.14164	0.715172	0.836421	0.958588	0.951531	1.00341	0.824912	1.2385	1.02108	1.53039	0.880023	0.642061	1.44401	0.859409	1.59728	0.836442	0.743365	0.896923	0.885462	1.04036
	2.05634	1.39258	1.69284	3.43496	1.54067	2.12383	1.32907	1.4746	0.748293	1.12214	1.71985	1.35849	0.990035	1.99635	1.52181	2.07335	1.11216	1.84116	1.63287	1.36857	1.19266	0.678122	0.505391	0.940984	1.15397	0.760851	0.824684	1.02424	1.29985	1.2229	0.652938	0.737319	1.6584	1.01637	1.51163	0.849399	0.855033	1.31859	0.768811	1.03941
	1.99265	1.67712	1.4575	3.28339	1.43165	1.96526	1.23338	1.46981	0.73605	1.24574	1.86836	1.4057	1.44644	1.95344	1.60671	2.29657	0.982381	2.09188	1.24167	1.35984	0.988641	0.442766	1.05018	0.948582	1.07149	1.0407	0.57309	1.23216	1.04785	1.51702	0.76572	0.689056	1.41355	1.17127	1.51252	0.900584	0.68339	1.05083	0.520952	0.999238
	2.20573	1.6768	1.35874	3.64492	1.11557	2.17212	1.53746	1.76673	0.599868	1.60773	2.25947	1.36958	1.1664	1.90341	1.4572	2.68616	0.83643	2.12882	1.47886	1.66114	0.802995	0.955403	1.07075	1.21565	1.14756	0.75394	0.836253	1.19323	0.846714	1.36373	0.776448	0.603946	1.35058	0.888336	1.56609	1.12024	0.699144	0.916776	1.12946	0.881129
	2.04714	1.43509	1.5463	3.25965	1.75722	2.1611	1.19789	1.52802	0.660815	1.11577	2.33465	1.35198	1.18272	2.13459	1.27792	2.00809	0.799864	1.79035	1.90943	1.09414	0.948459	0.592327	1.09125	1.08284	1.14413	0.714488	0.653883	1.145	1.06301	1.3754	1.07053	0.798557	1.22328	0.840545	1.77491	1.075	0.954308	0.777504	0.878221	0.845794
	1.79785	1.43446	1.51693	3.21246	1.13078	1.7199	1.20135	1.25141	0.844262	0.95567	2.25647	1.60402	1.42173	2.03378	1.58434	2.32546	0.861848	1.73785	1.75127	1.25101	0.994079	0.764976	0.971827	1.05511	1.34706	0.552164	0.317629	1.31044	0.885473	1.14181	0.926544	0.556313	1.7291	0.969937	1.82429	0.753154	0.84199	0.83988	0.805045	0.941275
	2.14857	1.88465	1.33226	3.27823	1.18451	1.88917	1.14218	1.39171	0.949212	0.911706	2.31754	1.24261	1.54582	2.30196	1.48812	2.0595	1.23673	1.54326	1.52753	0.983267	0.91593	0.769523	1.01262	0.957451	1.1408	0.766033	0.514715	1.14238	0.861905	1.5459	0.341081	0.823352	1.49677	1.30021	1.55223	0.854607	0.885722	0.958246	0.77027	0.637324
	2.1323	1.45481	1.72543	3.22489	1.18186	1.61674	1.24745	1.4681	0.907078	1.1445	2.25589	1.19717	1.21262	2.51298	1.43833	2.42186	1.26254	2.06653	1.75567	1.10176	1.06775	0.65899	0.794436	0.931235	1.09631	0.797985	0.653914	1.5255	1.0526	1.29823	0.657447	0.803361	1.58038	0.631085	1.84509	0.725024	1.00071	0.934628	0.615312	0.920086
	2.07463	1.49748	1.76566	3.51942	1.56351	2.05513	0.997352	1.53831	0.519399	1.02535	2.15844	1.1047	1.11015	2.37524	1.57611	2.10825	1.16589	1.82324	1.84499	1.01426	1.1848	0.708644	0.947597	0.884604	1.07366	0.736044	0.554237	1.75648	1.11757	1.28499	0.581286	0.860274	1.68766	1.34684	1.68988	0.492994	0.846291	0.688471	0.848252	0.707111
	2.39397	1.6832	2.0259	3.93097	2.00612	1.91017	1.28851	1.39485	0.67455	1.16933	2.15663	1.35958	1.1557	2.45702	1.45908	2.11389	1.08587	1.46957	2.15047	0.856057	0.758597	0.558962	0.900172	0.977681	0.928808	0.905759	0.373473	1.31533	0.98154	0.996536	0.698908	0.620844	1.53224	1.10308	1.87274	0.970809	0.933905	0.916811	1.31281	0.755
	2.25311	1.80895	1.60754	3.32709	1.19327	1.68051	1.1233	1.67638	0.636439	1.06419	2.47808	1.24286	1.05052	2.07598	1.67491	2.25482	1.20749	1.72182	1.8272	1.02791	1.05542	0.592694	0.786745	0.906858	1.09042	0.73279	0.755084	1.65751	0.604909	1.35656	0.301083	0.599861	1.22952	1.13908	1.62519	0.670835	0.525487	1.00843	0.880107	1.06762
	2.23241	1.97835	1.3809	3.65063	1.29275	1.7822	0.988206	1.69553	0.678601	1.28555	2.12621	1.31159	1.22331	1.95772	1.50103	2.15714	1.09734	1.61047	2.03287	0.883764	1.11409	1.0136	0.933578	0.824583	1.37328	1.00334	0.761353	1.43531	1.11969	1.40417	0.544386	0.615866	1.49014	1.15957	1.59739	0.571233	0.613664	1.03807	0.830937	1.08254
	2.37017	1.75768	1.6914	3.63769	1.08503	1.72291	1.18235	1.54959	0.681705	0.998954	2.04911	1.14775	1.1657	2.28807	1.56777	1.75707	1.10506	1.74911	1.50523	1.25736	1.24604	0.626495	0.846712	0.878797	1.01965	0.895414	0.679095	1.37889	0.909258	1.56235	0.290059	0.60521	1.23027	1.28944	1.39691	0.8134	0.581499	0.864142	1.16637	1.01222
	2.49653	1.99051	1.59363	3.59202	1.70223	1.62301	1.25931	1.75649	0.901587	1.2129	2.18766	1.07674	1.45549	2.1764	1.54103	1.58116	1.00724	1.53485	2.09115	0.80797	0.953327	0.701954	0.945034	1.14052	1.18144	1.04354	0.773824	1.5081	1.29812	1.27462	0.429953	0.596864	1.35621	1.35815	1.43831	0.888484	0.528681	0.918738	0.92176	1.14911
	2.32733	1.78748	1.75064	3.55529	0.920355	1.70039	1.06911	1.83902	0.87176	1.12439	2.11022	0.941613	1.21181	2.76179	1.64222	1.67742	1.02145	1.74345	1.69342	0.880679	1.03829	0.931664	0.885722	1.23079	1.19309	1.10971	0.631175	1.59505	0.993975	1.52202	0.850439	0.887802	1.73076	1.00574	1.93534	0.802348	0.465559	0.965426	0.600423	0.910304
	1.97231	1.94463	1.73269	3.23615	1.19642	1.6334	0.878968	1.57037	0.608874	1.27756	2.12014	1.36191	1.37802	2.29929	1.53297	1.65117	0.993159	1.47787	1.81082	0.804284	1.26763	0.624806	0.826711	0.923193	1.26059	0.935906	0.725113	1.35409	1.29829	1.10375	1.2125	0.680113	1.95057	0.890623	1.89045	0.904491	0.826143	1.04997	0.901613	0.689525
	2.13969	1.73551	1.7511	2.93526	1.03884	1.72776	1.25046	1.3644	0.540884	0.996811	2.07539	1.21253	1.47239	2.00965	1.50799	2.0596	1.14471	1.54911	1.59919	0.783889	0.890596	0.96174	1.18611	0.551152	1.41708	1.04382	0.596407	1.44607	1.38863	1.28604	0.462591	0.828603	1.72081	0.964817	1.75425	0.804605	0.701787	0.990668	0.827675	0.669368
	2.22622	2.18414	1.80222	3.22891	1.08896	1.93642	1.21143	1.28554	0.697452	1.14682	2.05544	1.30146	1.37671	2.37501	1.56456	1.9864	1.08867	1.70712	1.76667	0.910451	1.01021	1.1384	1.07648	0.769375	1.6167	1.06679	0.355226	1.3266	1.61923	1.50744	0.737978	0.707294	1.81908	0.925142	1.68918	0.840112	0.503716	0.820758	0.84659	0.653926
	2.12321	1.96577	1.80634	3.0867	1.17588	1.35962	1.04562	1.64617	0.73992	0.934132	2.27419	1.08855	1.31845	2.76666	1.33048	1.62597	0.911311	1.41059	2.10514	0.946551	1.15404	0.742873	1.05599	0.944766	1.36761	1.06346	0.455978	1.56787	1.83031	1.10858	0.802437	0.859348	1.38818	0.751865	1.40633	1.23485	0.655997	0.707627	1.26691	0.631973
	2.06251	1.89368	1.63849	2.88521	1.33746	1.70568	0.838591	1.45967	0.780398	0.831633	2.2759	1.43383	1.08645	2.50741	1.67948	2.10894	0.880692	1.65218	1.55106	1.13663	1.18702	1.16589	0.812006	0.842725	1.1378	0.883925	0.628735	1.60539	1.20876	1.19842	0.681813	0.615959	1.6762	1.13644	1.78457	0.987136	0.772512	0.694326	1.07825	0.55747
	1.9898	1.39297	1.74253	2.39369	1.32432	1.93263	0.805029	1.5577	0.742032	1.20569	2.09564	1.09225	1.33242	1.92636	1.42088	1.75864	0.797631	1.32794	1.68169	0.683489	0.980521	0.805782	1.1147	0.57897	1.52935	0.601916	0.666441	1.59053	1.07046	1.4316	1.01721	0.67195	1.58026	0.906035	1.68614	1.17904	0.732681	1.06509	0.916194	0.989376
	2.02822	1.68677	1.35464	2.94327	1.12575	1.83921	0.78177	1.66955	0.470971	1.00818	2.10208	1.03523	1.32263	2.70811	1.56258	2.02876	0.93687	1.30894	1.73993	0.92236	1.15952	0.783784	1.15311	0.32781	1.2351	1.08949	0.500425	1.62987	1.5162	1.1884	0.684563	0.787327	1.59797	0.816415	1.70658	0.913209	0.622372	0.975295	0.871644	0.874898
	2.21142	1.55572	1.81782	3.18458	1.28196	2.16706	0.873592	1.83965	0.590722	0.954165	2.23066	1.18216	1.51534	2.76986	1.48802	2.14225	0.967204	1.56967	1.79559	1.04353	0.915141	0.745938	0.910452	0.818988	1.18698	0.785085	0.361785	1.79547	1.06743	1.40608	0.917442	0.808188	1.73763	0.860983	1.79043	1.15607	0.649279	1.05395	0.973865	0.918072
	2.06988	1.67519	1.51625	3.15559	0.99097	1.68782	0.874755	1.55389	0.553765	0.965703	1.96223	0.914236	1.18155	2.25429	1.52673	2.10877	0.918508	1.45568	1.45856	1.10956	0.913697	0.672853	0.931437	0.772801	1.05396	1.15459	0.624272	1.88863	0.941316	1.4421	1.03056	0.843495	1.62307	0.683377	1.86569	1.01764	0.654027	0.957417	1.14771	0.822421
	2.16921	1.9528	1.40677	2.9394	1.15758	1.86202	1.20514	1.65566	0.574552	0.953339	2.13348	0.988991	1.14647	2.45944	1.48752	1.70528	0.922378	1.36089	1.70752	0.834417	0.954866	0.772889	0.922218	0.902586	1.25849	1.26432	0.589744	1.67616	0.853202	1.55699	1.08067	0.957133	1.69172	0.951702	2.20232	1.29157	0.728596	1.161	1.07835	0.81085
	2.39055	1.6702	1.44237	3.2922	1.14975	1.63259	1.26918	1.79661	0.703182	1.20202	2.20508	1.21936	1.25467	2.54589	1.56589	1.858	0.865991	1.61116	1.54409	0.968613	1.26963	1.06905	0.889211	0.712789	1.47524	0.860914	0.481971	1.61438	1.19784	1.34899	0.904798	0.539889	1.32805	0.774679	1.60376	1.07377	0.709742	0.764042	1.31403	0.805579
	2.23434	1.62076	1.30916	3.16688	1.0561	1.90559	1.0356	1.71836	0.644503	1.16704	2.24233	1.1962	1.31629	2.15288	1.08075	2.19058	1.14095	1.74049	1.73862	0.683856	1.28233	0.610989	1.03259	0.859921	0.994903	0.890931	0.373693	1.40038	1.06564	1.19637	0.884052	0.608996	1.53843	0.779906	1.69637	1.0284	0.635504	1.13606	1.25816	0.736347
	2.26894	1.8034	1.51948	2.82246	1.41573	2.16276	0.952886	1.88435	0.662613	1.30037	2.23159	1.32759	1.26795	2.15266	1.43468	1.95401	0.941766	1.60906	1.61131	1.11388	1.12005	0.63906	0.68131	0.672921	1.19561	1.16782	0.392328	1.32197	1.34214	1.40213	0.888347	0.585354	1.46786	0.777517	1.85667	1.25421	0.588769	0.870935	1.09694	0.882978
	2.2828	1.47622	1.54129	3.02366	1.34221	1.81844	0.970962	1.9275	0.611424	1.25173	2.32571	1.11181	1.2782	2.71906	1.3332	2.25899	1.19231	2.05839	1.55272	1.49084	0.941579	0.92436	0.677612	1.00406	1.35512	1.33903	0.44671	1.75088	0.910793	1.60238	0.96888	0.686158	1.39356	0.892611	1.67526	1.26274	0.698942	0.916383	1.57032	0.650245
	2.05721	1.48706	1.79234	2.86749	1.39813	1.95251	1.1155	1.9389	0.675537	1.40022	2.31803	1.24167	1.14915	2.40577	1.37122	1.85636	1.26595	1.638	1.48022	1.42733	1.08396	0.744626	1.052	0.491861	1.72347	1.33656	0.40447	1.69776	1.22284	1.32113	1.09028	0.442956	1.65513	1.00206	1.6244	0.949033	0.592067	1.21811	1.33479	0.739925
	2.09034	1.5828	1.52745	3.04136	1.32423	1.80076	1.24808	1.99764	0.764381	1.44264	2.43316	1.27358	1.28913	2.34186	1.44215	2.09239	1.16849	1.69101	1.18376	1.36995	1.08702	0.730652	1.00675	0.653018	1.31697	1.12379	0.538845	1.75631	1.10217	1.61833	0.990146	0.713891	2.01821	0.665822	1.81508	1.10065	0.776069	1.04205	1.42808	0.752947
	2.1786	1.38029	1.66756	2.83114	1.60028	1.71941	1.25323	1.92596	0.686659	1.38579	2.53585	1.30824	1.35535	2.24808	1.6648	2.03457	1.379	1.79647	1.57036	1.44798	0.917635	0.657145	1.04866	0.914173	0.976937	0.848004	0.476391	1.63825	0.889708	1.40731	1.33755	0.575597	2.20664	0.712177	1.99087	0.883126	0.882135	0.788407	1.29813	0.748037
	2.18458	1.09883	2.01037	2.50155	1.50285	1.77696	1.21789	1.72101	0.84261	1.26678	2.06267	1.42759	0.97741	2.63533	1.2356	2.00881	1.33868	1.66312	1.50245	1.29925	1.22901	0.997538	1.11602	0.598705	1.67524	1.40316	0.488652	2.03806	1.07844	1.70977	1.07586	0.64256	1.53356	0.784382	1.55723	0.923325	0.705038	0.797397	1.11268	1.09365
	2.01774	1.48279	1.37131	2.56314	1.42278	1.73394	1.14359	1.96448	0.542002	1.30644	1.85976	0.982951	1.23894	2.35819	1.54876	1.6661	1.15892	1.79473	1.27049	1.40046	1.04967	0.911348	1.48887	0.585643	1.50166	1.35052	0.330185	1.46675	1.51115	1.28459	0.989099	0.333898	1.71025	0.752277	1.64852	1.23254	0.876901	1.1009	1.3553	0.561315
	2.01858	1.50059	1.53619	3.05715	1.29197	1.98608	1.26691	1.86937	0.305265	1.12348	2.12391	1.29355	1.26061	2.53289	1.27724	1.91371	1.01229	2.0329	1.16685	1.83227	1.02249	0.989933	1.16923	0.723643	1.25738	0.806845	0.326438	1.65041	1.09138	1.25778	1.12088	0.294744	1.9919	0.601752	1.73634	1.23258	0.77958	1.10149	0.768419	0.897242
	1.99388	1.37048	1.32086	3.38984	1.07626	1.55626	1.28408	1.70636	0.823625	1.14001	2.17992	1.2174	1.28238	2.39526	1.57814	2.01465	1.28093	1.66604	1.30751	1.32551	1.09426	0.837807	0.908157	1.00008	1.11112	1.20139	0.561163	1.47296	0.90279	1.32271	1.23406	0.641777	1.93111	0.526298	1.91243	1.24714	0.676141	1.24541	1.04613	0.872575
	2.02226	1.78065	1.66779	3.22172	1.002	1.56766	1.17044	1.69975	0.914233	1.12	2.43186	1.35722	1.05879	2.44055	1.41308	2.41953	1.0014	2.2723	1.37085	1.72089	1.21792	0.910443	0.934145	0.907105	1.16858	0.804825	0.630383	1.3715	1.11407	1.3267	1.17676	0.49962	1.91386	0.550214	1.68077	1.00428	0.947164	1.1479	1.00103	0.986235
	2.07146	1.49499	1.56147	2.80497	1.11495	1.62556	1.07161	1.89938	1.05745	1.33057	2.30316	1.45608	1.08082	2.70573	1.56035	2.26434	1.05518	2.07954	1.29512	1.66952	1.34945	1.10537	0.897648	0.937206	1.48181	0.958516	0.219454	1.4859	1.15569	1.25207	1.34972	0.384343	1.91855	0.322384	1.76532	1.0861	0.816138	0.898767	1.0855	0.819038
	2.38558	1.68042	1.47443	3.3843	1.07404	1.64024	0.881201	1.87594	0.807024	1.10857	2.42389	0.88171	1.25557	2.52909	1.33321	1.85706	1.22108	1.73527	1.2455	1.47025	1.22576	0.533826	1.18009	0.51868	1.4737	1.12581	0.683627	1.76432	1.5337	1.2598	1.12148	0.543136	1.71168	0.5299	1.76205	0.923988	0.803707	0.997524	1.19064	0.826135
	2.50165	1.56011	1.68828	3.46239	0.953847	1.64262	0.892634	1.91439	0.6927	1.31048	2.0863	1.14415	0.873002	2.7052	1.35507	1.80591	0.950569	1.42866	1.61343	1.387	1.36673	0.90189	0.869803	0.72737	1.26884	1.19415	0.500227	1.63503	1.58863	1.26462	1.01439	0.457974	1.51143	0.332356	1.37436	0.70636	0.938897	0.7889	1.33314	0.665876
	2.31321	1.21942	1.62155	3.42255	0.83374	1.67084	1.06137	1.58899	0.617562	1.08967	2.294	0.966284	1.16094	2.63078	1.58563	2.18617	1.05935	1.94385	1.18284	1.56056	1.09591	0.911419	0.828787	0.666295	1.34342	1.34242	0.379029	1.45801	1.18389	1.29509	0.920792	0.408581	1.43648	0.725485	1.62335	0.909649	0.904795	0.974517	1.19248	1.14883
	1.67078	1.72386	1.39156	3.17068	0.720998	1.57731	1.07692	2.02624	0.685975	1.52871	1.88298	0.931156	0.838596	2.30249	1.46386	1.76216	0.69413	1.83168	1.6082	1.51424	0.904625	0.66188	0.923009	0.779573	1.25907	1.03081	0.432434	1.49309	1.07416	0.996867	0.960483	0.651348	1.97047	0.732651	1.47887	1.36353	0.701717	1.02494	1.27147	0.834153
	2.07025	1.52665	1.83879	3.26417	1.08441	1.57624	0.8479	1.69727	0.557848	0.989345	2.63735	1.07832	1.42108	2.57347	1.50984	1.92122	0.971035	1.92828	1.48769	1.62076	1.0596	1.05021	0.773537	0.680543	1.34246	1.15209	0.619323	1.35232	1.46256	1.10415	1.1477	0.550242	1.71704	0.421344	1.58523	1.07738	0.713074	0.534883	1.20862	0.845438
	1.92878	1.27916	1.40007	3.42311	0.976414	1.67699	1.20732	1.76991	0.67899	1.00135	2.40352	1.08589	0.892266	2.24773	1.57884	1.96941	1.12438	1.98189	1.62411	1.542	1.06772	1.3953	1.04429	0.509511	1.54322	1.03616	0.943163	1.61101	1.36296	1.27822	0.929468	0.279869	1.82602	0.510157	1.77093	1.1873	0.6744	0.958631	1.22276	1.05374
	2.00286	1.5066	1.19936	3.38752	0.895496	1.97949	0.94119	1.86391	0.473692	0.9566	2.28242	0.934147	1.1362	2.62896	1.1668	2.0828	0.962523	1.92922	1.20377	1.66256	1.13483	0.828653	1.0788	0.557393	1.32559	0.947026	0.890093	1.54922	1.37752	1.20569	1.09838	0.396004	1.65667	0.455494	1.3965	1.13627	0.664427	0.809899	1.11607	0.932424
	1.89504	1.19948	1.42002	3.3556	1.11619	1.53754	0.948836	1.79471	0.732779	1.09548	2.49078	0.99931	1.46714	2.54876	1.54213	2.19896	0.919999	1.91146	1.20678	1.84875	0.949042	0.768115	1.48123	0.399264	1.21782	0.791551	1.17144	1.58131	1.22365	1.39003	1.20594	0.47051	2.0148	0.658609	2.19458	1.35729	0.635768	0.95836	1.2526	1.03827
	1.84035	1.54575	1.22899	3.36219	0.994601	1.60508	1.13389	1.70929	0.726425	0.821977	2.64795	1.06753	1.34982	2.50067	1.50324	2.3903	1.07305	1.96842	1.66392	1.64122	0.746414	0.70963	1.17933	0.67485	1.21966	0.942586	0.809077	1.35572	1.53603	1.23768	1.16014	0.313892	2.09129	0.621635	2.04019	0.966252	0.745096	1.42293	1.04188	0.914753
	1.88984	1.71356	1.35003	3.15076	0.949717	1.92797	0.927205	1.85037	1.02296	1.32364	2.64127	1.04106	1.32472	2.60804	1.53838	2.65259	0.80475	1.42846	1.76419	1.42048	0.964454	0.795372	1.33135	0.555511	1.44569	0.67809	0.904788	1.24114	1.56413	1.05938	0.963142	0.350326	1.87944	0.489895	1.66182	1.29839	0.752853	1.12646	0.826583	0.761462
	2.22122	1.47932	1.23697	3.36028	0.855354	1.71355	1.20645	1.89239	0.858619	1.36623	2.22049	0.64951	1.5851	3.00408	2.02241	2.13846	1.03463	1.87961	1.54855	1.50531	1.15473	0.6734	1.30873	0.340485	1.37089	0.642781	0.56945	1.64535	1.31908	1.33624	0.89959	0.408927	1.94789	0.809433	1.83265	1.15771	0.529563	1.28473	0.695599	0.822289
	2.2111	1.75981	1.62457	3.1098	0.929293	1.70597	1.1663	1.57598	0.45985	0.998767	2.55017	1.06595	1.4172	2.85	1.52896	2.19894	1.1699	1.52891	1.65253	1.0846	1.25436	0.480918	1.35541	0.749005	1.28688	0.803809	0.802641	1.57633	1.1925	1.25178	0.964154	0.329233	2.01959	0.700241	1.80901	1.11249	0.478799	1.02217	0.975129	0.8336
	2.26307	1.39415	1.84902	3.18922	1.10202	1.89078	1.0363	1.84819	0.653697	1.30974	2.23736	0.966553	1.57011	3.05572	1.40757	2.35925	0.816874	1.78133	1.99446	1.49164	1.32454	0.36474	1.25248	0.777542	1.32986	0.815726	0.70689	1.52511	1.13916	1.10096	1.11582	0.36657	2.0883	0.637397	1.84451	0.751946	0.772808	1.05101	0.90904	0.642578
	2.32813	1.50887	1.64255	2.99884	0.889373	1.64675	1.24709	1.77801	0.797903	1.14872	2.36121	1.08031	1.27469	2.99121	1.68354	2.02371	1.02422	1.94386	1.77016	1.31569	1.14428	0.938966	1.09712	0.72865	1.4133	1.18989	0.70924	1.63826	1.471	1.02861	1.05361	0.317885	1.93388	0.585146	1.76472	0.766138	0.6795	1.10108	0.981597	0.829715
	2.58863	1.06394	1.63366	3.35517	0.797067	1.77802	1.03867	1.58069	0.816318	1.31022	2.30595	0.987434	1.53579	2.59861	1.72961	2.27286	1.08103	1.86261	1.71782	1.53361	0.67524	1.26963	1.15829	0.83709	1.29147	1.25064	0.914638	1.66244	1.37846	1.33312	1.15162	0.323605	1.82147	0.593443	1.70513	0.892221	0.861324	1.01502	1.11407	0.531364
	2.28804	1.37261	1.65011	3.22099	0.777039	1.71325	1.10958	1.77662	0.699918	1.31575	2.3254	1.08915	1.33769	2.82719	1.27315	1.91025	1.35991	1.74409	1.80338	1.30585	1.26541	0.749611	1.24601	0.853899	1.19428	1.09538	0.851481	1.58924	1.26573	1.27985	1.20242	0.207202	2.13898	0.694339	1.62646	0.849608	0.986671	1.01469	0.826565	0.809716
	2.01922	1.47641	1.46786	3.12186	0.820972	1.81147	1.2034	1.5698	0.686296	1.55659	2.83654	0.806053	1.77129	2.53044	1.71314	2.01385	1.25978	1.71809	1.9231	1.1286	1.15351	1.15304	1.10591	0.917091	1.6538	0.887823	0.554764	1.42002	1.22328	1.16024	1.02593	0.516097	1.8432	0.674221	1.51775	0.965888	0.799201	1.1397	0.895262	0.762343
	2.19948	1.22916	1.53817	2.90449	0.727652	2.0482	1.1499	1.77363	0.704471	1.44389	2.68165	0.820476	1.97577	2.73698	1.48009	2.02469	1.16468	1.6991	1.92954	1.0541	1.58083	1.06647	1.21487	0.896621	1.2919	1.03338	0.931962	1.32113	1.39006	1.29468	1.11996	0.382242	1.55255	0.372205	1.52706	1.30062	0.878184	1.49833	0.699465	1.29331
	2.25712	1.17007	1.7093	2.94023	0.918741	1.87093	1.3914	1.49001	1.02808	1.35283	2.44182	1.07376	1.28231	3.06956	1.50146	1.89263	1.06996	1.81225	1.88127	1.10692	1.29236	0.624943	1.0111	1.13743	1.2275	1.33997	0.771626	1.38607	1.03917	1.18285	0.858245	0.619578	1.9888	0.605266	1.53216	1.14012	0.590915	1.48441	0.906145	0.884755
	2.36753	1.10331	1.46632	2.90514	0.932861	1.89589	1.34595	1.59997	1.02815	1.5303	2.646	1.05832	1.38361	2.41496	1.49707	2.15304	1.07509	1.62868	1.90156	0.931151	1.28288	0.559279	1.18324	0.749616	1.11474	0.964235	0.749111	1.50578	1.02112	1.18746	0.900639	0.202147	2.10201	0.5242	1.88946	1.24518	0.722232	1.46177	0.79014	0.842148
	2.35403	1.02498	1.74844	3.07415	1.09039	2.00739	1.18465	1.58366	0.584919	1.39069	2.67285	0.776433	1.70248	2.80303	1.35551	1.87075	1.29001	1.94759	1.85075	1.49727	1.01728	0.573121	0.967615	0.801944	1.109	0.939473	0.393074	1.38708	0.863634	0.983626	1.00194	0.0784953	2.03013	0.91507	2.10347	0.967484	0.716292	0.789591	0.768721	0.750221
	2.26814	0.957508	1.88406	3.38635	1.59907	1.92595	0.937149	1.38018	0.774587	1.23138	2.58564	0.907342	1.17238	2.88828	1.57342	1.95029	1.45099	1.57663	2.23174	1.34133	1.0614	0.62072	1.12048	0.986956	1.19904	1.28008	0.465324	1.53225	0.921026	1.31435	0.795524	0.791225	1.74455	1.0466	1.94395	1.13267	0.971294	1.4357	0.703008	1.01357
	2.21582	1.11205	1.49828	3.42235	0.83449	1.99854	1.48487	1.55787	0.803163	1.25186	2.32412	0.965113	1.4592	2.74515	1.62214	1.91422	1.39329	1.79477	1.49212	1.28413	1.04603	0.687447	1.21581	0.913388	1.14279	1.06494	0.394264	1.79745	0.743957	1.12851	1.03785	0.161142	2.08944	0.576869	1.72991	1.25605	0.800869	1.41013	0.853416	1.04458
	2.46544	1.19444	1.94063	3.27144	1.02661	1.62758	0.925613	1.53909	0.890892	1.32955	2.41595	1.11342	1.54617	2.86026	1.69548	2.1334	1.20159	1.70537	1.79907	1.62847	1.16501	0.703138	1.34389	0.878358	0.955776	1.33361	0.438748	1.15382	0.962893	0.877776	0.995245	0.386371	1.97503	0.938746	1.55985	1.09493	1.37802	0.698181	1.07352	0.500222
	2.3301	0.988933	1.41743	3.28411	1.48218	1.5593	1.1083	1.65746	1.00892	1.19733	2.84235	0.944833	1.41128	2.75987	2.0084	2.18625	1.03385	1.63189	1.87519	1.74586	0.73013	0.621476	1.13556	0.803141	1.17208	0.862056	0.367076	1.69494	0.898777	1.16968	1.1689	0.109163	2.00083	1.00305	2.19735	0.972265	0.833695	0.809434	0.405075	0.730609
	2.3745	0.911046	1.95119	3.03248	1.39623	2.05856	1.37333	1.47693	0.656212	1.32586	2.36259	1.00108	1.39986	2.60065	1.63753	2.02428	1.17878	1.66474	1.61774	1.41094	1.1328	0.491532	1.12566	0.716799	1.2872	0.800094	0.203453	1.76692	0.863599	1.0709	0.835194	0.649646	1.93239	0.977839	1.88159	0.878311	0.80674	0.825947	0.792343	0.869489
	2.3361	1.07843	1.93914	3.07032	1.39388	2.05537	1.2991	1.5605	0.789528	1.07932	2.5272	1.0042	1.25146	2.33978	1.6457	1.98945	1.31216	1.70407	1.2223	1.48536	0.863708	0.657109	1.08593	0.951487	1.25153	1.08936	0.158273	1.46224	1.14777	0.905591	1.1097	0.133895	2.46638	0.819983	2.06487	1.05683	0.642796	0.858941	0.474128	0.821152
	2.15465	1.05133	1.73206	3.09935	1.66268	1.85102	1.09389	1.45795	0.576187	1.07402	2.48707	1.12787	1.56612	2.66154	1.65905	2.29608	1.22241	1.63116	1.35843	1.63252	0.951348	0.543076	0.8802	0.910292	1.09308	1.25671	0.690416	1.00563	0.640575	1.01573	1.29724	0.334099	2.2747	0.466259	1.82315	1.54635	0.541092	1.15854	0.768295	1.11743
	2.36181	0.904334	1.68973	3.73941	1.2067	2.02354	1.04404	1.47625	0.88322	1.07716	2.22909	0.926761	1.29924	1.98834	1.60662	2.1603	0.973039	1.43538	1.55961	1.30837	0.840366	0.535161	1.3175	0.75943	1.0162	1.25146	0.748628	1.13773	1.28959	1.0521	1.14661	0.601683	1.79099	0.745926	1.92445	0.953849	0.632516	0.84259	0.619018	0.839439
	1.87161	1.16713	1.32962	3.24648	1.2531	1.75153	1.17973	1.28346	0.874413	0.769585	2.46775	0.969694	1.45955	3.18218	1.40331	2.00688	0.918801	1.78046	1.60467	1.15999	0.662564	0.436814	1.27805	0.937336	0.97234	1.2115	0.488472	1.67856	0.916598	1.51389	1.30679	0.413103	2.27259	0.659163	2.0523	0.915	0.333607	0.786446	0.686517	0.728047
	2.17678	1.34669	1.37563	3.61016	1.13246	2.05133	0.749269	1.79129	0.64511	1.13557	2.41487	1.14441	1.35158	2.96522	1.47803	2.20893	1.11209	1.80757	1.21801	1.56165	0.711106	0.605894	1.03611	1.05644	0.711941	1.43387	0.586137	1.48425	1.26904	1.27991	1.3602	0.640131	1.98387	0.552286	2.12369	1.07386	0.788847	0.655718	0.588434	0.580722
	2.25471	1.26944	1.80467	3.31713	1.56487	1.7211	0.838851	1.68124	0.683304	1.34089	2.42195	1.06221	1.34383	2.87029	1.3986	1.6955	1.42223	1.84646	1.05073	1.65103	0.900988	0.515901	1.05376	1.0216	1.00153	1.29313	0.434046	2.01448	1.07965	1.06825	0.860346	0.591437	2.01368	0.582474	1.87769	1.1986	0.888723	0.896845	0.826104	0.628055
	2.34657	1.33121	1.38472	3.48827	1.23029	1.87441	1.09249	1.57553	0.565176	1.05622	2.50978	1.10564	1.28695	2.81681	1.26579	1.86275	1.0848	1.92129	1.06177	1.57339	1.19621	0.646678	1.32962	0.701207	1.46058	1.16458	0.254345	1.69852	0.690364	1.07747	1.27495	0.637911	1.86007	0.507621	1.90793	1.05907	0.772109	0.744116	0.573785	0.686529
	2.36921	1.03292	1.41294	2.82848	1.07452	1.71639	1.49302	1.72066	0.794127	1.54832	2.59277	1.32495	1.34051	2.82391	1.12619	2.19777	1.45967	1.66977	1.21368	1.5753	0.884051	1.02505	0.903938	0.980942	1.08708	1.144	0.673655	1.75143	1.20321	1.24419	1.01193	0.577683	2.06926	0.60597	1.91489	1.02868	0.576549	0.696443	0.460664	0.628352
	2.56598	1.72352	1.34431	3.33033	1.09775	1.67646	1.40794	1.58952	1.16891	1.19651	2.31167	1.0234	1.47852	2.20987	1.54896	2.20808	1.15861	1.6143	1.99526	1.26172	1.02181	0.672103	0.958622	0.805471	0.941518	1.53893	0.718492	1.44796	0.779672	1.17009	0.773001	0.734947	1.81224	0.778998	1.68428	0.910501	0.681095	0.970015	0.5925	0.795282
	2.22004	1.56972	1.3176	3.40623	0.899982	1.74911	1.0728	1.72491	0.695383	1.17812	2.81641	1.32523	1.32352	2.52901	1.38082	2.03867	0.927192	1.84163	1.32856	1.25715	1.29957	0.582122	0.920645	0.780114	0.814852	1.14803	0.69297	1.79966	0.802512	1.18454	0.986419	0.579989	2.21613	0.734331	1.90983	1.00656	0.948308	0.75955	0.735623	0.524736
	2.35435	1.25281	1.28565	2.89875	0.85057	1.9093	1.30233	1.45837	0.961198	0.979578	2.60439	0.893788	1.43254	2.41128	1.72761	1.80933	1.05379	1.78302	1.30235	1.53177	1.54373	0.846934	1.29723	0.814672	0.959635	1.37964	0.773712	1.38846	0.911787	1.24065	0.895782	0.682174	2.09052	0.810789	2.05912	1.15207	0.676386	0.716994	0.706865	0.815908
	2.48828	1.31547	1.92639	3.45787	0.81254	1.76451	1.30784	1.33997	0.922043	1.30398	2.76383	1.19794	1.59399	2.42275	1.29458	1.95546	1.42606	2.03283	1.50217	2.00029	1.05595	0.800859	1.26768	0.91492	1.14311	0.93447	0.906759	1.53639	1.33549	1.47384	0.980153	0.620707	1.93738	0.862364	2.01225	1.18678	0.634507	0.718914	0.674683	0.665401
	2.29003	1.62411	1.49707	3.29321	0.941499	1.45236	1.3654	1.75387	1.20087	1.24232	2.62676	1.28072	1.31741	2.75138	1.4082	2.03019	1.08806	1.86272	1.38699	1.47669	1.06774	0.59744	0.977336	0.482214	1.04446	1.23397	0.759429	1.58844	1.46684	1.3448	0.831816	0.657366	2.25696	0.866306	1.68038	1.02001	0.794767	0.668097	0.584465	0.649525
	2.41736	1.36176	1.74318	3.1955	0.636941	1.64714	1.06759	1.57792	0.900939	1.43367	2.6045	1.05088	1.10072	3.0359	1.76048	1.90431	1.31077	1.88173	1.02025	1.48921	1.27857	0.668624	1.15527	0.692909	0.884814	0.87228	0.736242	1.73214	0.812157	1.66732	0.765574	0.480916	2.26607	0.862484	2.18603	1.47362	0.472744	0.567943	0.896508	0.774237
	2.31514	1.61861	1.53322	3.51799	0.589772	1.77961	1.51198	1.42448	0.844199	1.04789	2.64262	1.328	1.69001	2.84766	1.33382	1.84342	1.26459	1.95275	1.10149	1.43848	1.29853	0.496986	1.32146	0.502409	1.34357	1.10417	0.752695	2.07233	0.910652	1.84775	0.623646	0.531881	1.84933	0.860232	1.52119	1.35734	0.531088	0.749603	0.838329	0.847852
	2.3393	1.47584	1.532	3.27503	1.16183	2.06775	1.24475	1.51262	1.16964	1.1075	2.61902	1.1088	1.48568	2.60544	1.77624	2.02824	1.21383	1.89066	1.17489	1.69402	1.19127	0.469948	1.33447	0.637234	0.808458	0.889996	0.955452	1.48403	1.1714	1.52137	0.966331	0.831577	2.01512	0.589168	2.13587	1.23639	0.609459	0.916393	0.695992	0.817171
	2.57865	1.40669	1.76446	3.17071	1.01329	1.98534	1.3233	1.58802	0.968437	1.42433	2.81207	1.09389	1.43226	3.27107	1.49955	1.94595	1.3917	2.00491	1.09281	1.65761	0.90024	0.701373	1.49014	0.75447	1.08433	0.887748	0.649545	1.90799	0.518966	1.50169	0.918463	0.493569	1.99376	0.586195	1.68744	1.1211	0.560353	0.771536	0.627121	0.969948
	2.59075	1.4512	1.88099	2.94192	1.65422	1.92693	1.07121	1.57297	0.87729	1.34073	2.58112	1.35292	1.17026	2.98089	1.47124	1.97187	1.019	2.0594	1.31517	1.43603	0.95741	0.552575	1.35828	0.714425	0.958134	0.880308	0.723568	1.45739	0.659595	1.18989	0.694395	0.333379	1.76483	0.41296	1.80002	1.12878	0.901146	0.926715	0.663702	0.83799
	2.16795	1.36603	1.50078	2.97231	1.32584	1.9635	1.3693	1.6726	0.960999	1.11198	2.76666	1.14323	1.43974	2.84761	1.80973	2.03632	1.38427	2.06736	1.44848	1.74421	1.30417	0.570398	1.42419	0.807769	1.07111	1.23901	0.513572	1.69127	0.948786	0.929704	0.931197	0.470855	1.77736	0.477625	2.22002	1.19841	0.670801	0.6352	0.52989	0.833275
	2.47686	1.24602	1.6137	3.19716	1.37492	1.97949	1.60058	1.52296	0.845218	1.53585	2.50418	1.01423	1.32286	3.02536	1.70675	2.02311	1.37009	2.09957	0.829867	1.62981	0.989853	0.650647	1.31613	0.504692	0.98475	1.52731	0.854704	1.49595	0.750498	1.31006	1.04134	0.481787	2.16203	0.527739	2.20159	0.870698	0.536381	0.699379	0.936662	0.649146
	2.28526	1.53337	1.52582	3.47995	1.07842	2.09714	1.55044	2.01929	1.08681	1.58832	2.51117	1.1477	1.22914	2.79899	1.64847	1.97052	1.31136	1.8054	1.23551	1.33282	0.883606	0.696943	1.2658	0.840301	1.01726	1.32141	0.727609	1.74444	0.628255	1.25474	1.09547	0.473614	1.81238	0.655136	2.19286	1.17305	0.686899	0.865381	0.993546	0.848673
	1.93163	1.69413	1.41222	3.26358	1.31881	2.03002	1.14068	1.48822	0.987787	1.30693	2.48322	1.41807	1.0676	2.81266	1.58679	1.93232	1.18957	1.80304	1.06486	1.33107	1.17153	0.716924	1.19202	0.592665	0.974927	1.56141	0.486325	1.89763	0.650103	1.30027	0.938428	0.615063	1.74682	0.887949	2.03818	1.00128	0.646224	0.533891	0.697141	0.873548
	1.91634	1.6712	1.45819	3.37257	1.14433	1.90438	1.34303	1.81507	0.884786	1.30243	2.60023	1.09592	1.16496	2.77947	1.35176	1.86366	1.23457	1.76733	1.69621	1.58934	1.15138	0.733424	1.03824	0.77775	0.97969	1.34863	0.627563	1.59613	0.896069	1.11614	0.767451	0.758576	1.52675	0.700733	1.74071	1.02372	0.669266	0.876736	0.701886	0.75358
	1.99313	1.29242	1.48551	3.15945	1.52259	1.91775	1.26014	1.56443	0.882999	1.01449	2.4924	1.48107	1.17741	2.69999	1.5131	1.82655	1.50054	1.86626	1.17516	1.45089	0.932023	0.426942	1.23368	0.372459	1.10132	1.6226	0.49257	1.67813	0.831251	1.2476	0.996227	1.1912	1.76908	0.772693	2.07016	1.17039	0.406917	0.825295	0.820271	0.778095
	1.91174	1.18139	1.6688	3.46836	1.21015	1.71667	1.35703	1.41988	0.988812	1.09537	2.58187	1.31102	1.4303	2.67577	1.20227	1.90399	1.15536	1.97548	1.61752	1.39256	1.18584	0.419468	1.24177	0.375186	1.17292	0.944622	0.666522	1.56946	1.11879	1.79943	0.728428	0.534896	1.73865	0.62959	2.01546	0.939134	0.588186	0.816586	0.833083	0.844671
	2.50709	1.34347	1.56612	3.51315	1.28927	1.83045	1.124	1.72224	1.18828	1.07265	2.49894	1.11029	1.30296	2.55158	1.284	2.00136	1.15664	2.14903	1.53107	1.3482	1.14055	0.81633	1.28187	0.134465	1.1723	1.09526	0.729661	1.85404	0.836968	1.26556	0.919739	0.555022	1.72369	0.575568	1.9537	1.01127	0.675994	0.749466	0.612983	0.6229
	2.13049	1.1542	1.5947	3.13205	1.39047	2.1051	1.25147	1.70204	0.921981	0.994395	2.63196	1.09068	1.51151	2.41473	1.57991	2.13881	0.918407	2.01019	1.65904	1.3623	0.997588	0.909955	1.17543	0.604062	1.5676	0.956368	0.559733	1.82456	0.799089	1.75311	0.835629	0.432443	1.93559	0.729515	1.90604	0.781095	0.380427	0.882635	0.606068	0.986243
	2.19654	1.40717	1.25371	3.20569	1.33306	1.66026	1.02873	1.73443	0.605345	1.20165	2.80057	1.08678	1.18252	2.68631	1.64071	1.99688	1.08932	2.02004	1.62618	1.50288	1.18748	0.59721	0.929295	0.804052	0.768925	0.935254	0.349288	1.60654	0.728456	1.49428	0.632894	0.440021	1.81166	0.438532	1.64332	0.984891	0.565924	0.848819	0.513745	0.931336
	2.06163	1.00773	1.64392	2.99748	1.92621	1.70134	1.05238	1.75825	0.936021	1.09053	2.19157	0.842947	1.38327	2.45447	1.15681	1.71886	0.988517	2.32763	1.59153	1.79301	1.35876	0.954376	1.27455	0.554514	0.968366	1.08153	0.763146	1.7406	0.761621	1.55251	0.486394	0.435986	1.80385	0.633022	1.57718	0.927092	0.691312	0.867969	0.474027	0.708895
	2.26872	1.33199	1.74303	3.28178	1.73378	1.77303	1.28617	1.81449	0.91725	1.15228	2.44213	0.920103	1.58699	2.52058	1.17375	1.65407	0.719353	1.9472	2.05826	1.65931	0.693929	1.06573	1.34907	0.855211	1.21798	0.679896	0.770094	1.43465	1.17638	1.47903	0.431083	0.431894	1.45842	0.863717	1.67254	1.17043	0.628954	0.796401	0.641357	0.721214
	2.33709	1.22576	1.63011	3.16807	1.63847	1.59364	1.09342	1.88404	0.881206	1.20952	2.49801	1.0972	1.47586	2.62717	1.13327	1.72489	0.717529	1.7822	1.67546	1.18812	1.03777	0.899009	1.06887	0.45785	1.25827	0.94006	0.578182	1.61986	1.10057	1.27515	0.492857	0.404323	2.12204	0.776816	1.91976	1.17738	0.81601	0.76503	0.720962	0.884779
	2.20586	1.35728	1.55351	2.7333	1.75372	1.82024	0.84978	1.60685	1.02323	1.23276	2.46473	1.36271	1.51177	2.63096	1.45762	1.85591	0.687398	2.04755	1.86839	1.57575	1.06444	1.25163	1.07321	0.696295	1.13521	0.788882	0.537452	1.49494	0.944274	1.5335	0.935569	0.452139	2.33127	0.751838	1.94781	1.38341	0.503326	1.20605	0.866766	0.73194
	2.314	1.46997	1.70358	3.18053	1.882	1.73974	1.01677	1.82802	0.821729	1.08157	2.53104	0.992193	1.25641	2.71065	1.56888	1.99886	0.860824	1.9926	1.83607	1.66846	0.950391	0.937911	0.975107	0.650155	1.0266	1.07164	0.529799	1.59357	1.07075	1.26186	0.835871	0.455075	1.63858	0.851408	1.79854	1.11521	0.71314	1.02526	0.569442	1.13715
	1.80412	1.30983	1.40452	2.89133	1.87053	2.00479	1.00328	1.78312	0.694911	1.39664	2.34434	1.037	1.47909	2.28933	1.50933	1.87696	0.964173	1.96903	1.33208	1.85749	1.10705	0.563645	1.14141	0.718312	0.961463	0.892676	0.840464	1.76452	0.922801	1.82917	0.891932	0.593979	2.16852	1.08798	1.82746	1.22465	0.608899	0.964319	0.654247	0.968804
	1.80214	1.1733	1.53776	2.60113	2.00166	1.87451	1.25207	1.73902	0.795608	0.998683	2.32166	1.21456	1.55531	2.5078	1.31882	2.23219	0.879543	1.92362	1.86828	1.41568	1.10603	0.771845	1.15553	0.591876	1.20359	1.2665	1.09481	1.80296	0.542459	1.92816	0.615539	0.574493	2.0317	0.902085	2.11418	1.07041	0.804084	0.396985	0.920625	0.480051
	1.9306	1.31964	1.42917	3.14362	1.82408	1.94503	1.10103	2.06283	0.747155	1.29392	2.52883	1.04032	1.31232	2.34114	1.4744	2.28469	0.796718	2.2237	1.4421	1.95562	0.842752	0.924436	0.704529	1.15676	1.15581	1.30687	0.541846	1.70395	0.789871	1.67725	0.866569	0.602586	1.77981	0.819284	1.58579	0.875188	0.865208	0.370454	0.705142	0.737554
	2.10073	1.13585	1.65221	2.9918	1.85897	1.99517	1.2822	1.90661	0.955519	1.22578	2.32387	1.34516	1.26173	2.4221	1.21938	2.09333	0.76298	1.72643	1.70535	1.45623	0.649275	0.866648	0.92427	1.20328	0.890966	0.752774	0.801218	1.55764	0.854622	1.11612	1.01991	0.541022	2.01711	0.355825	1.90496	1.11234	0.717477	0.600564	0.928322	0.641852
	1.86108	1.5251	1.46185	3.36043	2.21214	1.77298	1.38909	1.59127	1.04497	1.48757	2.98804	1.32128	1.23474	2.87946	1.52981	2.10643	0.831322	1.53829	2.18104	0.818788	0.914701	0.861421	0.943861	1.03401	0.830791	1.18046	0.76416	1.65857	0.830173	1.14376	1.20738	0.288423	1.96506	0.555301	2.04679	1.0061	1.04316	0.637082	0.935658	0.544569
	1.92474	1.28744	1.70944	3.11201	1.77866	1.6639	1.23665	1.49613	1.14413	1.09505	2.5652	1.06961	1.17589	2.36738	1.52014	1.83995	1.09553	1.47977	1.55168	1.25	0.882423	0.726455	0.867388	0.770541	0.600993	1.0075	0.697733	1.26599	1.14561	1.54921	0.896205	0.520555	1.97885	0.649573	2.12797	1.03049	0.898558	0.819404	0.589416	0.844166
	1.63283	1.70267	1.21918	3.62895	1.69864	1.98834	1.20511	1.55664	0.994911	1.06262	2.67114	0.996358	1.10822	2.33834	1.51142	1.87633	1.34703	1.58957	1.13568	1.40809	1.18364	0.760285	1.26549	0.624533	0.708519	1.16722	0.248516	1.55095	0.717924	1.76249	0.71933	0.505441	2.00181	0.494194	1.95927	0.899655	1.16779	0.483567	0.788369	0.838141
	2.17707	1.47194	1.38091	3.61736	1.29811	1.97619	1.32755	1.68909	1.11276	0.616785	2.91522	1.05017	1.32734	2.50695	1.54403	1.59495	1.08092	1.73275	1.71701	1.27922	0.908963	0.567957	1.29157	0.569152	0.868884	1.03391	0.799495	1.17887	1.03311	1.54084	0.811279	0.412824	2.0916	0.301227	1.93774	1.08874	1.09541	0.642399	0.655976	0.809237
	2.33867	1.15095	1.2932	3.20062	1.18409	2.17903	1.15866	1.43239	1.27935	1.12322	2.49652	0.774945	1.54427	2.30588	1.52878	1.46736	1.05967	1.4049	1.71677	1.0908	1.04889	0.978294	1.25755	0.849944	1.00441	1.05547	0.868193	1.55172	1.16543	1.60389	0.640577	0.469291	1.89028	0.289411	2.02185	1.02584	1.0298	0.703194	0.726194	0.799656
	2.60264	1.4666	1.18571	3.27196	1.22407	1.98102	1.51552	2.09992	0.413653	1.41605	2.34762	1.35459	1.33047	2.62176	1.48924	1.7684	0.436245	1.18339	1.71687	0.935094	1.27025	0.614456	1.17483	0.838648	1.10073	1.1588	0.512884	1.3446	1.16664	1.39284	0.829554	0.536374	1.86724	0.390965	1.75669	0.772155	0.79467	0.776379	0.84221	0.889118
	2.63342	0.875627	1.4484	3.00494	1.63707	2.03197	1.08474	1.55403	1.09726	1.19823	2.65646	1.13381	1.0572	2.39997	1.35631	1.96067	0.996024	1.9247	1.28	1.40665	1.00142	1.19681	1.12422	0.822928	1.03225	1.24448	0.658145	1.53182	0.982066	1.25407	0.818005	0.841901	1.93313	0.784328	2.25779	0.62043	0.759564	0.714971	0.808236	0.954593
	2.15213	1.26747	1.43028	3.18335	1.21697	1.98604	1.4584	1.88441	0.904313	1.34627	2.54915	1.25055	1.54026	2.44712	1.30783	1.79464	0.758026	1.40075	1.68752	1.32987	0.842385	0.531476	0.974682	0.743148	1.09486	1.17821	0.626333	1.61627	0.882626	1.43069	0.648787	0.592713	1.68748	0.967824	2.07582	0.696284	0.831063	0.659489	1.55232	1.01342
	1.91021	1.13244	1.41161	3.0926	1.43335	1.73026	1.47424	1.85924	1.02012	1.23978	2.6771	1.07239	1.36289	2.62006	1.82653	1.87369	0.927071	1.23128	1.74738	0.996979	0.861749	0.353456	1.09891	0.718701	1.21213	1.20845	0.665524	1.18215	1.0068	1.33553	0.855788	0.70827	2.03496	0.532161	2.1982	1.06373	0.645463	0.648639	0.738475	0.669025
	2.03511	1.36137	1.13168	3.21453	1.15567	1.59791	1.10361	1.45206	1.23249	1.01598	2.3335	1.43429	1.13733	2.57919	1.56218	1.80156	0.772505	1.8926	1.72582	1.20836	1.13299	0.561059	1.03295	0.975803	0.968981	1.04761	0.841258	1.40812	1.30933	1.30178	1.05907	0.3528	2.01668	0.862295	2.12554	1.03652	0.675357	0.654661	0.64921	0.876952
	2.03924	1.41983	1.22952	3.04726	1.19177	1.78658	1.38947	1.91322	1.22397	1.11436	2.94793	1.40955	1.15072	2.6533	1.51053	2.14369	0.892997	1.63794	1.61413	1.04511	1.24186	0.702439	1.00813	0.986985	0.902642	1.43512	0.381411	1.81128	0.771746	1.6035	0.503295	0.54288	1.8629	0.548315	1.93666	0.931751	0.746076	0.782665	0.665559	0.936851
	2.38769	1.65	1.29901	3.1979	1.25242	1.96546	1.32264	1.7475	0.905891	1.31576	2.82876	1.19668	1.28692	2.83592	1.48422	2.19846	1.03023	2.22205	1.51232	1.54972	1.0772	0.502413	1.28942	0.804935	0.875598	1.15384	0.616875	1.41288	0.874205	1.47504	0.930066	0.721184	1.84617	0.690923	2.25495	0.854379	0.641321	0.707964	0.59928	0.884068
	1.70054	1.31912	1.20523	3.17506	1.08432	1.82409	1.2937	1.87991	0.978732	1.29352	2.652	1.14106	1.3286	2.69945	1.76129	1.69023	0.898333	1.82012	1.47753	1.08074	1.09791	0.459782	0.987916	0.736102	0.918573	1.30435	0.46611	1.37308	0.66274	1.56497	0.847498	0.693993	1.78923	0.537413	2.05914	1.12403	0.672407	0.729868	0.48989	0.947495
	2.17381	1.49323	1.60804	2.91705	1.23277	1.87761	1.12155	1.73753	0.634028	1.17796	2.57544	0.914807	1.63067	2.36703	1.67762	1.79144	1.05829	1.80034	1.33786	1.33473	0.935197	0.644667	0.893883	0.799627	0.997354	1.38951	0.307122	1.42927	0.918457	1.45618	1.03606	0.579014	1.79754	0.201916	1.72183	0.860143	0.869037	0.671818	0.642002	0.763833
	1.90089	1.23118	1.29084	2.54906	1.45605	2.22619	1.10066	1.87284	0.782021	1.35537	2.53933	1.06073	1.4038	2.35347	1.65669	2.00965	1.17349	2.15368	1.55287	1.73768	1.03884	0.836967	0.623545	1.04844	0.853732	1.27813	0.615133	1.7104	0.916871	1.45925	1.23438	0.542962	2.07017	0.295565	2.06324	1.215	0.824745	0.888011	1.06582	1.14649
	2.19115	1.258	1.16912	2.67397	1.46058	2.18188	1.37827	1.78618	1.13533	1.41571	2.27652	1.48371	1.10673	2.2827	1.55958	1.56612	1.32136	1.79014	1.31719	1.05131	0.962962	0.759725	0.619503	0.801212	0.95318	1.13682	0.553889	1.68283	1.23542	1.41302	0.879903	0.801436	1.8582	0.338264	1.75137	0.883994	0.785024	0.69011	0.849744	0.8083
	2.21161	1.20869	1.14351	2.85853	1.20443	1.9281	1.00687	1.62171	1.08329	1.06564	2.53053	1.2031	1.45522	2.28756	1.50726	2.11582	1.07637	1.86809	1.62734	1.17438	1.04068	0.571082	1.20222	0.67119	0.931026	0.998203	0.671644	1.37814	1.31902	1.58295	0.907707	0.671945	1.86165	0.64829	2.21833	1.4085	0.657653	1.00141	0.629083	1.3391
	2.2134	1.35569	1.2028	3.31843	1.30707	2.12394	1.03197	1.57533	0.766058	1.27323	2.69332	0.943689	1.43226	2.72659	1.76148	1.8535	1.09656	2.15158	1.3639	1.43133	1.07104	0.720909	0.698173	0.798998	0.803585	0.711472	1.03077	1.46585	1.1432	1.94709	1.04061	0.554756	1.80912	0.479031	2.19259	0.839059	0.665585	1.02686	0.345201	1.16047
	2.30101	1.45219	1.58072	3.30427	1.05234	1.85131	1.08088	1.55933	1.36656	1.28596	2.22926	1.25145	1.51839	2.32965	1.56782	1.82311	1.05636	1.96987	1.36219	1.3744	1.2869	0.907992	0.794453	0.807171	1.2222	0.657273	0.616809	1.50178	0.934759	1.44012	0.81745	0.624306	1.83728	0.540656	2.06618	1.10816	0.750683	0.41864	0.64437	0.916568
	1.9465	1.3086	1.22773	3.24305	1.33771	1.63555	1.09049	1.69855	0.887921	1.11522	2.12071	1.1624	1.53609	2.5564	1.43113	2.02971	1.04685	2.12577	1.55087	1.38724	1.09632	0.833563	0.774742	0.974618	1.17233	0.742582	0.874445	1.70691	1.04885	1.95459	0.816073	0.547239	2.10155	0.339989	2.07183	1.03643	0.708339	0.666155	0.923921	0.652475
	2.38062	1.35833	1.12309	3.51093	1.36252	2.04503	1.2895	1.87693	0.779828	1.25561	2.39781	0.891606	1.5833	2.33468	1.70592	1.73403	0.971667	1.75364	1.44233	1.54771	1.21699	0.759405	0.770931	0.692199	1.27899	1.10568	0.537657	1.60009	1.61574	1.74557	0.776381	0.575577	1.88617	0.464951	1.83513	1.25143	0.614841	0.623348	0.627228	1.01898
	2.60819	1.06471	1.67664	2.99813	1.32552	1.88941	1.04641	1.79654	0.721973	1.32874	2.13158	0.913505	1.47611	2.16941	1.68459	1.63589	0.977659	1.59149	1.6003	1.29682	1.23427	0.50356	1.02104	0.697555	1.08446	1.08377	0.231522	1.70679	1.54178	1.67334	0.553534	0.590366	1.68703	0.442692	1.63924	0.877934	0.560255	1.02712	0.857014	0.854151
	2.54907	1.06596	1.59544	3.05532	1.57502	1.6923	0.99525	1.9259	0.699297	1.00132	2.31109	0.581555	1.3695	2.17536	1.82708	1.86928	1.1518	1.74009	1.48444	1.05898	0.993613	0.91308	0.716996	0.664334	0.850995	0.822997	0.852293	1.75624	0.849168	1.97573	0.764709	0.526576	1.88365	0.416787	1.68855	0.981656	0.673369	0.740239	0.738252	1.04643
	2.13478	1.35783	1.27942	2.94106	1.5488	1.65753	1.12558	1.65124	0.974804	1.15736	2.24745	0.888594	1.26434	2.67612	1.38175	2.01566	0.781378	1.73585	1.99653	1.51857	1.24874	0.73693	0.702388	0.78985	0.773814	0.949692	0.72075	1.2838	1.6954	1.66267	0.643419	0.406897	1.926	0.590975	1.67361	1.15263	0.842592	0.767403	1.17353	0.722095
	2.49384	1.58234	1.55076	3.22631	1.55783	1.89948	1.29022	1.7439	0.944619	1.27305	2.2419	1.04486	1.25258	3.08844	1.8325	1.88685	1.22364	1.89959	1.81779	1.50252	1.08382	0.760946	0.830706	0.739844	0.924834	1.00167	0.296923	1.5852	1.46327	1.96943	0.783924	0.497268	1.69156	0.338656	1.72844	1.06964	0.617489	0.718328	1.21606	0.975684
	2.08498	1.41084	1.01027	2.94988	1.14914	1.69197	1.41239	1.6836	1.23501	1.39662	2.51963	0.646537	1.49065	2.94526	1.67159	1.65723	0.827938	2.06546	1.50603	1.46072	1.07931	0.647543	0.989037	0.899259	1.35563	1.18353	0.17425	1.8901	1.53419	2.00613	0.491189	0.575041	1.83534	0.551735	1.78865	1.1852	0.601196	0.79399	0.834119	0.966469
	2.21616	1.15897	1.4406	3.18152	1.25554	1.88111	0.988473	1.59216	0.936377	1.50628	2.76854	0.715016	1.35141	3.08107	1.87553	1.99798	1.17064	2.15598	1.28212	1.5819	1.21906	0.666979	0.865701	0.743262	1.12546	1.03421	0.539567	1.84508	1.73373	2.36792	1.02784	0.492008	2.09228	0.227379	1.9987	1.35964	0.298887	0.997195	0.86395	1.0912
	2.24575	1.33417	1.10924	2.94985	1.09309	1.97463	1.13968	1.64146	0.870072	1.49784	2.45861	0.69428	1.66061	2.78872	1.83483	1.76924	0.793897	2.20153	1.55601	1.46973	1.43047	0.723144	1.21171	0.524019	1.45063	1.12113	0.19033	1.6953	1.16443	2.02935	0.422522	0.45624	2.00305	0.507039	2.04374	1.21974	0.67642	1.03709	0.776202	1.25572
	2.41705	1.27623	1.07493	3.42022	1.2236	1.86329	0.848567	1.80019	0.917102	1.42092	2.37635	1.11907	1.46655	2.7014	1.78257	1.68662	1.18523	2.49275	1.48721	1.66218	1.19837	0.934318	0.780872	0.760289	1.39072	0.8903	0.101021	1.98408	1.3853	2.12567	0.742604	0.525205	2.01594	0.546825	2.01064	0.902979	0.733898	0.573372	0.884286	0.62662
	2.21117	1.24115	1.16602	3.21359	1.31757	2.10836	1.17924	1.64861	0.914886	1.07225	2.28748	0.904155	1.69453	2.69973	1.69147	1.71214	1.11582	2.30167	1.29144	1.63172	0.994792	0.835031	0.539064	1.04145	1.04597	0.95459	0.726031	1.82688	1.60101	2.17104	0.84417	0.625509	1.73793	0.58938	2.18926	1.27962	0.667939	0.715095	0.883157	1.12831
	2.40342	1.326	1.15169	3.24709	1.34087	2.16176	1.3362	1.17204	0.69386	1.01088	2.241	0.677202	1.37198	2.21432	1.63988	1.63301	1.28142	2.07494	1.11915	1.66272	1.21582	0.972163	0.659232	0.548825	0.866123	0.921118	0.484395	1.75816	1.04362	1.67329	0.643987	0.666773	1.76692	0.574324	1.50731	1.18123	0.688217	0.84573	0.627196	1.16112
	2.38785	1.23511	0.996058	3.08467	0.890581	1.92507	1.11691	1.56694	0.743079	1.40536	2.55981	0.731376	1.63079	2.51603	1.86964	1.55824	1.33157	2.25671	1.34809	1.37482	1.04656	0.758685	0.888684	0.356091	0.901523	1.1665	0.521934	1.5269	1.36469	1.24946	0.527366	0.379255	1.71616	0.546726	1.73743	1.10073	1.02283	0.706556	0.703974	1.03077
	2.07864	1.44282	1.19019	2.74406	1.00231	2.12877	1.08869	1.8344	0.751196	1.59442	2.19254	0.634976	1.46311	2.37217	1.80027	1.82739	0.97611	2.03094	1.57929	1.45809	0.956024	0.800572	1.12621	0.578524	0.936646	0.97058	0.835054	1.70405	0.840403	1.93482	0.663145	0.608034	1.44427	0.485631	1.66853	1.04963	0.78263	1.10866	0.540073	1.00777
	2.58015	1.19118	1.0474	2.85167	0.986195	2.12086	1.09434	1.86301	0.568003	1.5795	2.24529	0.607116	1.66263	2.12918	1.48494	1.55825	1.06849	1.96512	1.52285	1.50394	0.82901	0.737782	0.689941	0.532849	0.847996	0.98133	0.519803	1.73214	1.0353	1.54293	0.673711	0.770858	2.18533	0.524921	2.04686	1.03088	0.893368	0.734114	0.755034	0.809855
	2.19907	1.26647	1.11773	3.26215	1.12035	2.06456	0.9492	1.74769	0.505955	1.62438	2.25507	1.11277	1.78184	2.33537	1.48388	2.09712	0.872841	2.06506	1.36552	1.27676	1.17438	0.955733	1.06949	0.589197	1.07895	0.794644	0.777659	1.44615	1.03521	1.60598	0.932902	0.57284	1.78135	0.363214	2.05329	1.25577	0.715076	1.17835	0.979821	0.720978
	2.60328	1.56565	1.03997	3.43062	1.25149	1.97733	1.12562	1.69211	0.822419	1.81181	2.39753	0.680256	1.74593	2.31264	1.59705	1.57624	1.05195	1.93107	1.50959	1.36467	0.958466	0.937197	0.511437	0.605494	1.03629	0.934683	0.862481	1.44728	1.23883	1.75831	0.677654	0.470916	1.6226	0.637364	1.99137	0.835117	1.14084	0.76053	0.382175	0.757949
	2.18318	1.3561	1.44866	3.32312	1.1203	1.77154	1.25942	1.81469	0.847638	1.47041	2.46156	1.00684	2.22269	1.98015	1.21305	1.74446	1.0684	1.74311	1.56543	1.24754	1.26853	1.11108	0.880098	0.586197	1.28329	1.08753	0.671761	1.24447	1.01622	1.44854	0.781032	0.670319	1.79556	0.713588	1.85183	1.05779	0.675523	0.970704	0.614468	0.747472
	2.02511	1.52282	1.19164	3.63385	0.733295	1.63693	1.13373	1.78087	0.851813	1.54409	2.39774	0.93627	1.85868	2.07723	1.22623	1.57079	1.24611	1.93758	1.41555	1.59191	1.41454	1.17096	0.62247	0.703376	1.32296	0.994242	0.70976	1.40434	1.32647	1.26573	0.708667	0.569028	1.96252	0.628509	2.01813	1.16433	0.773005	0.977391	0.566237	0.785108
	2.2326	1.63641	1.2205	3.13277	1.35648	1.79648	0.969739	1.54485	0.998661	1.61826	2.51766	1.10508	2.00864	2.42685	1.26364	1.85032	1.40174	1.95483	1.35905	1.56102	1.18519	0.628057	0.989597	0.538854	0.920246	1.1126	0.495699	1.65694	0.8442	1.42539	0.861054	0.558797	1.63626	0.528144	1.85771	0.981255	0.407079	0.978235	0.828654	1.09779
	2.32484	1.315	1.41745	3.38913	1.506	1.94843	1.1814	1.68796	0.843914	1.62788	2.52245	1.21766	1.55953	2.60351	1.15846	1.6118	1.10806	1.72016	1.6064	1.47914	0.915857	0.711432	1.01852	0.652607	1.1583	1.03893	0.28071	1.57577	1.07305	1.45738	0.815413	0.300039	1.77626	0.40804	1.7643	0.620307	0.6033	1.11025	0.605283	1.18614
	2.26721	1.00094	1.50348	3.25993	1.08556	1.95755	1.19129	1.64723	1.22756	1.59994	2.2607	1.07856	2.07817	2.08206	1.38308	1.60056	1.04409	1.80591	1.41172	1.26429	1.04827	0.602854	1.05717	0.431951	1.30734	0.988879	0.484888	1.28116	0.858887	1.79263	0.962053	0.533558	1.57031	0.546882	1.85996	0.847743	0.950035	0.82591	0.654378	1.30056
	2.48892	1.1653	1.71858	2.84605	1.28647	1.78003	1.04254	1.54749	0.904503	1.56582	2.53722	1.27541	2.00249	2.69038	1.14182	1.63117	0.97542	2.0728	1.39832	1.34775	1.23096	0.519296	1.2186	0.585836	1.16346	0.925138	0.690386	1.21964	1.01686	1.61533	1.13435	0.552643	1.73121	0.520748	1.83372	0.838072	0.881244	0.975392	0.772305	0.958115
	2.2254	1.49965	1.8372	3.25017	1.6291	1.72218	0.778865	1.60153	0.908174	1.47634	2.8595	0.941267	1.90637	2.98755	1.44085	1.62918	1.22221	1.93203	1.17288	1.57912	1.14691	0.914091	0.659598	0.872286	0.982265	0.951907	0.633785	1.27833	0.854285	1.52268	0.918841	0.668284	1.82513	0.1663	1.56912	0.701198	0.606519	0.95898	0.782731	1.23837
	2.50636	1.24783	1.52117	3.22431	1.02278	1.58651	1.07916	1.76112	1.32149	1.46284	2.20664	1.08423	1.95426	2.61516	1.22256	1.72165	1.16721	1.6786	1.45455	1.29945	1.13422	0.629202	0.662841	0.757276	0.923543	0.980942	0.724864	1.49177	1.19163	1.60946	0.999299	0.417275	2.31551	0.0921873	1.97962	0.684251	0.881946	0.876946	0.813093	1.1108
	2.7363	1.35083	1.73185	3.27984	1.45439	1.70858	1.10177	1.67559	1.24961	1.47425	2.53575	1.10618	1.59614	2.77651	1.44041	1.91855	1.35979	2.38329	1.22505	1.43268	1.20007	0.376911	0.780946	0.788632	1.00297	0.796884	0.334231	1.32218	1.16548	1.46782	0.756367	0.59312	1.94424	0.343064	1.67985	0.796163	1.06837	0.869824	0.795325	1.12954
	2.48551	0.915193	1.35867	2.88794	1.72508	1.85731	1.31146	1.89524	1.06906	1.78065	2.37359	1.07807	1.42313	2.80544	1.3628	1.92074	1.01796	2.17148	1.38846	1.32423	0.903694	0.292821	1.38383	0.40654	1.37881	0.737351	0.51663	1.24671	1.06944	1.54771	0.831983	0.706104	1.82636	0.614003	1.46229	0.975105	0.905369	0.823968	0.818484	1.07455
	2.05778	1.26533	1.2753	2.64193	1.70029	1.63131	1.39301	1.50364	0.809453	1.6095	2.58025	1.09338	1.6629	2.31504	1.20108	1.47524	1.39354	1.73738	1.25993	1.58976	0.931331	0.510194	1.08084	0.660423	0.974554	1.00896	0.530558	1.40146	1.21183	1.58968	0.704812	0.367772	1.63782	0.575674	1.59953	0.91008	0.762946	0.790018	0.438979	1.31066
	1.8412	1.01746	1.44919	2.53347	1.71695	1.61985	1.4892	1.4605	0.717629	1.44149	2.62012	1.18761	1.69811	2.67087	1.20922	1.31604	0.955105	2.06014	1.40437	1.41812	0.957785	0.586351	0.834043	0.596978	0.949751	0.742958	0.427289	1.454	1.0272	1.26883	1.1201	0.494689	2.14021	0.635091	1.76131	0.926703	0.68392	0.85686	0.489466	1.28702
	2.17324	0.881066	1.32952	2.59275	1.7841	2.12411	1.11942	1.19685	0.875374	1.3374	2.20962	1.42824	1.59858	2.73066	1.38406	1.54545	0.950266	1.86695	1.19089	1.27079	0.948262	0.233537	1.16291	0.793989	1.07238	1.04205	0.318952	1.37257	0.970023	1.42645	0.834777	0.292064	2.16445	0.334797	1.81784	0.786515	0.768017	1.05239	0.564443	1.28728
	2.2897	1.08583	1.31309	2.68398	1.56923	1.86108	1.42193	1.732	1.00013	1.27563	2.11025	1.39844	1.77063	2.74265	1.14511	1.51941	1.29639	1.91193	1.6982	1.33761	1.18141	0.205462	0.961227	0.29611	1.14962	0.870784	0.386007	1.39295	0.759522	1.51874	0.955986	0.195628	1.98114	0.57358	1.69042	0.468179	0.911832	0.954338	0.339486	1.12713
	2.1781	0.888212	1.65543	2.60064	1.62936	2.00464	1.29567	1.50156	0.930398	1.11124	2.46722	1.30771	1.83108	2.77315	1.57341	1.37004	0.825398	1.75029	1.63857	1.58526	1.17703	0.518488	1.26942	0.571126	1.11604	0.808448	0.906137	1.45725	1.62743	1.34353	0.714892	0.380206	2.28003	0.512701	1.57451	0.774501	0.760176	1.10611	0.502351	1.44673
	2.31115	0.944215	1.36852	2.9269	1.71121	2.02775	1.16277	1.86808	1.17464	1.67112	2.09296	1.11922	1.50469	2.47987	1.19671	1.87072	0.864274	2.45634	1.46952	1.82226	1.21633	0.641437	0.936228	0.717259	0.857673	0.932466	0.814968	1.53708	1.2834	1.61234	0.882785	0.668334	2.0799	0.573796	1.62201	0.634797	0.756667	1.15587	0.645702	1.29153
	2.2708	1.11041	1.75646	3.06443	1.70817	1.70949	1.26956	1.66816	0.997897	1.50767	2.50904	1.42333	1.6199	2.71757	1.09502	1.14937	0.918118	1.52743	1.22447	1.70302	1.03672	0.503406	1.01986	0.88773	0.896365	0.937332	0.616157	1.42805	1.19248	1.3298	0.742596	0.869358	2.09195	0.660602	1.93812	0.732173	0.715178	0.801168	0.670163	0.953185
	2.30109	1.28588	1.50328	2.76471	1.71291	1.6764	1.20607	1.70351	0.559068	1.32688	2.42009	1.30162	1.91841	2.65208	1.25913	1.39055	1.11783	1.68607	1.29222	1.45686	1.21185	0.438123	0.736653	0.53936	0.762417	1.09272	0.375618	1.57564	1.54734	1.39191	0.988705	0.790319	1.93124	0.792447	1.81084	0.463202	0.820819	0.601494	0.706024	1.0121
	1.96821	0.806851	1.53916	2.51218	1.8139	1.7245	1.03107	1.8788	0.743566	1.69565	2.32857	1.48199	1.80417	2.56443	1.43113	1.33838	1.02741	1.85927	1.34095	1.72077	0.880137	0.495017	0.748282	0.58324	0.65785	0.86083	0.614921	1.3007	1.43851	1.14816	1.34813	0.514296	2.52508	0.512554	2.18637	0.870366	1.09264	0.793994	0.625817	1.13617
	2.26573	0.875973	1.64129	2.90444	1.90081	1.95402	0.992456	1.62662	1.02311	1.20643	2.32098	1.1322	1.54958	2.93681	1.87155	1.62716	0.985525	1.58897	1.37606	1.06945	1.17173	0.298772	0.890237	0.730622	0.932693	0.906706	0.49335	1.75534	1.11156	1.49446	0.914968	0.681876	2.39986	0.772857	2.10155	0.68647	0.991492	0.953788	0.487784	1.23887
	1.91769	1.20849	1.27146	2.88045	1.49672	1.7053	1.31896	1.83101	0.69208	1.48781	2.27251	1.29784	1.50319	2.89438	1.64998	1.77842	0.904507	1.88816	1.34184	1.52652	1.20162	0.543637	0.869973	0.492883	0.877959	0.941717	0.486812	1.53744	0.946884	1.5275	1.04077	0.702911	2.10678	0.639812	1.79724	0.821532	0.78897	0.991479	0.335551	1.15052
	2.19525	1.19808	1.83573	2.675	1.46982	2.13996	1.10239	1.56221	0.852579	1.42705	2.42693	1.19627	1.32893	2.87902	1.72963	1.42673	1.02945	1.58634	1.46974	1.56672	1.35882	0.658595	1.27232	0.383858	0.933799	0.843477	0.660822	1.36754	1.08053	1.37786	0.744858	0.696595	2.15058	0.40645	1.86105	0.607897	0.817059	0.717544	0.712365	1.32817
	2.56342	1.19988	1.52431	3.10818	1.09212	2.10333	1.25939	1.77841	0.7561	1.61942	1.92297	1.19674	1.53286	2.39912	1.4268	1.44111	0.689961	1.70424	1.6846	1.24657	1.21732	0.730456	0.749438	0.677826	0.844577	0.633969	0.830362	1.6095	1.01699	1.25456	0.825532	0.871924	2.02872	0.113971	1.72871	0.858243	0.442144	1.04226	0.480524	0.949175
	2.36338	1.1227	1.54849	2.98069	1.56399	1.98278	1.53501	1.46004	0.987209	1.46202	2.3965	1.27661	1.3572	2.84331	1.86856	1.54574	0.906561	1.72276	1.84869	1.25453	1.20775	0.576476	0.408474	0.830227	0.793606	0.928843	0.717408	1.12868	1.51389	1.09904	1.12687	0.566329	1.87308	0.358436	1.52245	1.07537	1.10295	0.817725	0.600417	1.15095
	2.22299	1.20044	1.85598	2.86622	1.31231	1.64782	1.37733	1.59713	1.17139	1.56376	2.30919	1.37752	1.69418	2.64106	1.35431	1.30458	0.63674	1.68371	1.58198	1.1879	1.0971	0.521809	1.03632	0.718879	0.960232	0.961779	0.731552	1.04173	1.42335	1.38752	0.775854	0.554378	1.94264	0.720315	1.74556	1.22369	0.773896	1.22229	0.820759	1.08794
	2.80374	1.17034	1.70363	2.7688	1.68861	1.68519	1.04314	1.68321	0.826416	1.10704	2.45537	1.24934	1.72992	2.60353	1.64817	1.46274	0.911583	2.00103	1.35757	1.61609	1.19674	0.906227	0.873607	0.748012	0.98493	1.0306	0.654359	1.37182	1.20115	1.39212	0.966224	0.563126	1.775	0.229922	1.81204	0.891751	0.770913	0.778332	0.713364	0.984764
	2.23287	1.07474	1.7845	2.49858	1.78963	1.9514	1.33259	1.44026	0.990332	1.31871	2.14288	1.20327	1.96188	2.38001	1.4931	1.4774	0.82811	1.95972	1.54838	1.48851	1.08185	0.652093	1.13502	0.547205	0.995717	1.08663	0.710231	1.23177	0.827053	1.67829	0.643238	0.522643	2.00245	0.314522	1.62173	0.671518	0.963211	0.589149	0.767566	0.966252
	2.1875	1.0742	1.62764	3.28173	1.52441	1.94709	1.15032	1.41261	1.10782	1.6829	2.06914	0.959236	1.85855	2.67461	1.56792	1.68669	0.90171	2.02248	1.61893	1.05649	1.66979	0.626677	1.43968	0.412214	1.24947	1.06024	0.735825	1.51149	0.958942	1.6935	0.852504	0.473789	1.93376	0.686759	1.6511	0.913336	0.578699	0.733881	1.00586	1.141
	2.48718	1.09008	1.95179	3.23989	1.46938	1.73675	1.24009	1.49156	1.03279	1.47142	2.19813	1.13065	1.80459	2.57478	1.66925	1.13678	1.36397	1.9253	1.57181	1.58669	1.26952	0.606454	0.997135	0.397935	0.896403	1.18211	0.334348	1.45561	1.44789	1.5468	1.06083	0.594502	1.90811	0.942918	1.57861	0.748503	0.669064	0.750118	0.501061	0.981735
	2.60941	1.38316	1.8188	2.91124	1.40562	1.9969	1.22066	1.52599	1.03242	1.46987	2.21465	1.12315	2.05298	2.8392	1.61416	1.46051	1.08125	1.98673	1.80592	1.30297	1.11941	0.91508	0.918427	0.597666	0.873897	1.05816	0.613711	1.21356	1.2419	1.23501	0.877588	0.779948	1.83869	0.741332	1.62027	0.707721	0.684831	0.767682	0.551494	0.745753
	2.93621	1.27276	2.06001	3.56242	1.41153	2.12578	1.22774	1.661	0.872809	1.437	2.32773	1.27291	1.82194	3.22088	1.34003	1.28978	0.958455	1.86139	1.58338	1.60147	1.3618	1.06724	0.895555	0.703946	0.744679	1.17054	0.35062	1.39396	1.41201	1.43111	0.940397	0.831982	2.01472	0.577261	1.7667	0.790827	0.650477	0.911103	0.22272	1.03289
	3.09945	0.97273	2.52015	3.41215	1.75033	1.9202	1.18648	1.44421	1.21334	1.39433	1.82695	1.23282	1.78438	3.13263	1.39308	1.66091	1.03147	1.95833	1.53854	1.25935	1.45157	0.583309	1.22583	0.742322	0.864367	0.965522	0.68481	1.34336	1.59831	1.5888	0.971714	0.89341	1.83396	0.656657	2.00457	1.13293	0.702088	0.770328	0.423289	1.02709
	2.91569	1.11722	2.05572	3.17103	1.70659	1.85989	1.05618	1.47622	0.749121	1.36463	1.91142	1.39378	1.92492	3.07019	1.84188	1.44281	0.909386	2.1599	1.7524	1.37208	1.33853	0.758141	1.00833	0.831512	0.936157	0.616585	0.879049	1.20238	1.35735	1.74441	0.922233	0.810265	2.04759	0.417071	1.86209	0.812721	0.592577	1.22421	0.343938	1.20679
	2.4573	1.07236	1.94039	3.38192	0.881597	1.88813	1.12486	1.57238	1.28768	1.29669	2.13233	1.29212	1.95525	2.65172	1.33042	1.47141	0.596805	2.04531	1.75789	1.47473	1.47728	0.773956	1.08477	0.764935	0.994641	0.835594	0.662307	1.43414	1.37374	1.67974	0.753356	0.807538	1.86189	0.636039	1.78756	0.838858	0.634268	0.84224	0.687298	1.30079
	2.57113	1.18167	1.67749	3.39	1.18405	1.95579	1.10352	1.53972	0.954782	1.30755	1.79263	0.974756	1.81766	3.0615	1.45385	1.27343	0.867734	1.97888	1.49692	1.58539	1.14508	0.828788	0.799244	0.800259	0.759229	1.33572	0.40356	1.30043	1.61254	1.70682	1.00806	0.905511	1.9254	0.364819	1.96355	0.80354	1.1874	0.464735	0.714162	0.983394
	2.42893	1.45004	1.80739	3.14792	1.37939	1.8137	0.838512	1.49577	0.899982	1.37624	2.00263	1.21961	2.23663	2.56246	1.59701	1.57173	0.689272	2.2101	1.82851	1.17832	0.958154	0.423463	0.879976	1.03113	0.527696	1.12147	0.80608	1.40213	1.03408	1.372	0.593424	0.795526	1.97404	0.586955	1.93922	0.850738	0.831218	1.33223	0.278545	1.22988
	2.49498	1.25746	1.65316	2.9511	1.27277	1.64583	1.17453	1.42019	0.767374	1.05275	1.80758	0.861638	2.27033	2.87309	1.26503	1.6773	0.577766	1.95718	1.45385	1.5125	1.33334	1.02661	0.705093	0.620611	0.969529	1.01068	0.516809	1.61801	1.53041	1.43775	0.969107	0.700321	2.05693	0.492643	1.81291	0.950779	1.19916	0.954245	0.409941	1.33545
	2.33667	1.43452	1.77609	2.81633	1.60803	1.52552	1.16438	1.39327	0.818727	1.51279	1.90194	1.21434	1.78003	2.57688	1.27548	1.54858	0.587702	2.10596	1.16987	1.35449	0.829539	1.04801	0.559346	1.29555	0.87542	0.845254	0.695894	1.36781	1.414	1.67796	0.966061	1.08354	2.03751	0.599171	2.07935	0.821475	0.879944	1.03125	0.659298	1.08021
	2.23421	1.42896	1.60019	3.08895	1.37053	1.83136	1.18756	1.60003	0.5892	1.0705	2.29209	1.11232	1.69945	2.93168	1.49489	1.45886	0.716791	2.22398	0.904235	1.80906	1.09337	0.725789	0.723974	1.04621	0.93032	0.855443	0.710281	1.52762	1.58181	1.69208	1.07959	0.539093	2.02287	0.584736	1.74501	0.684456	1.08711	0.958732	0.659648	0.87438
	2.17382	1.37824	1.71001	2.82064	1.25682	1.90467	1.27627	1.48805	0.93216	1.24825	2.04739	1.25833	1.65301	2.35534	1.33353	1.58205	0.731129	2.266	1.15965	1.46866	1.19801	0.908613	0.75588	1.02154	1.05692	0.912958	0.611717	1.68784	1.22948	1.77976	0.874619	0.733876	1.944	0.909856	1.80674	0.872882	0.846515	1.07229	0.576104	1.3035
	2.58478	1.10769	1.49249	3.28911	1.39896	1.91074	1.2824	1.59636	0.829599	1.11315	2.2265	1.07971	1.83659	3.00606	1.43856	1.67343	0.821105	1.95115	1.2889	1.3512	0.838385	1.1851	0.903463	1.21157	1.12229	0.835452	0.872376	1.42119	1.65522	1.54421	0.7819	1.02983	2.16489	0.464864	1.76285	0.661084	0.927214	0.764114	0.463135	1.17612
	2.3602	1.11712	1.2205	2.75488	1.23547	1.85195	1.27415	1.44943	0.879036	1.02945	1.98263	1.17284	1.81736	2.4376	1.27034	1.97477	0.767396	2.20981	1.20319	1.43571	1.09982	0.872432	0.938324	0.884368	1.32067	1.13012	0.639064	1.67093	1.42542	1.82939	0.53992	0.700862	1.81281	0.700248	1.58292	0.684858	1.14617	1.02364	0.580713	1.24291
	2.38897	1.34432	1.2275	3.32512	1.29212	2.03311	1.04515	1.31747	1.2444	1.05404	2.03636	0.995775	1.71489	3.04175	1.53155	1.26047	0.760357	2.40271	1.01135	1.68978	0.827821	0.869901	0.852177	0.958625	1.02065	1.18054	0.449975	1.88071	1.44917	1.89018	0.469194	0.63619	1.56834	0.712632	1.40436	0.858237	1.14155	0.765043	0.599252	1.07884
	2.26452	0.937943	1.75332	2.7194	1.42428	2.22244	1.26859	1.34987	0.686152	1.17117	1.99048	1.04334	1.96581	2.40391	1.21761	1.4581	1.03728	1.98938	1.20549	1.19171	1.13712	1.06347	1.01416	0.89278	1.09648	0.848614	0.921503	1.71797	1.15834	1.97746	0.677086	0.693206	1.62226	0.646045	1.74806	0.991524	0.893792	1.19554	0.148602	1.18986
	2.71413	1.11961	1.94174	3.03821	1.40575	2.05012	1.34471	1.13214	1.27246	1.2095	1.8201	1.17209	1.60491	2.61157	1.24594	1.8744	1.05016	2.2363	1.11328	1.25994	1.01587	1.09204	0.885725	0.789808	1.23702	1.13368	0.605461	1.08794	1.76375	1.51716	0.79096	0.808913	1.70364	0.732795	1.60684	1.17815	0.639855	1.12665	0.645136	0.797783
	2.37275	0.846622	1.52128	3.12382	1.60477	2.03498	0.98612	1.22698	0.939115	1.10042	2.20568	0.677642	1.9887	2.61048	1.56546	1.86313	1.13818	2.37783	0.850641	1.56286	0.97418	0.837198	0.824958	0.822551	1.21359	1.0326	0.600467	1.72709	1.13294	2.0783	0.828507	0.677874	1.89689	0.91621	1.68603	1.00677	0.821357	1.15915	0.644802	1.30355
	2.11159	1.02683	1.74292	2.55793	1.67246	2.11138	0.996194	1.27883	1.05299	1.25854	2.2666	0.779952	1.97486	2.88659	1.37696	1.23044	0.986163	1.90026	1.11343	1.42171	0.930116	0.952385	0.785635	0.856366	1.26676	0.919859	0.627601	1.62283	1.40941	1.87411	0.848686	0.606541	2.03185	0.508125	2.02959	0.815874	0.798407	0.654555	0.798354	0.944334
	2.27875	0.912295	1.91184	2.59685	1.85442	2.009	1.19195	1.5781	0.964123	1.36003	2.19809	0.409601	2.17837	2.891	1.70011	1.31834	0.895869	2.33853	1.08606	1.54589	0.887358	0.732324	0.707486	1.03291	0.80575	1.15432	0.646011	1.26807	1.33604	1.96929	0.671774	0.712035	1.62351	0.828624	2.03568	0.988495	0.809645	0.995614	0.687432	1.20606
	2.3162	1.0717	1.60972	3.08671	1.78734	1.99547	1.33956	1.46066	0.927407	0.98427	2.12343	0.77914	1.57576	3.0566	1.41851	1.57862	0.815559	2.22286	1.19143	1.56686	0.796365	0.761851	0.769013	1.14308	0.968994	1.24152	0.352399	1.61769	1.35763	1.8104	0.907831	0.339006	1.92742	0.805983	1.56419	1.0312	0.617066	1.3132	0.503179	1.07943
	2.31002	1.06865	1.96473	2.73266	1.78476	2.3492	1.28903	1.66544	0.570123	1.14916	1.68175	0.538346	1.8649	2.53615	1.12735	1.20891	0.822149	2.11326	1.23895	1.56912	0.749928	0.769146	0.797051	0.93313	1.01397	1.07102	0.709565	1.51207	1.13009	2.21907	0.763094	0.574135	2.18045	0.808187	1.74252	1.15343	0.772963	0.947442	0.970622	0.861197
	2.21622	0.919858	1.51617	2.50331	1.60787	2.2098	1.57888	1.74456	0.664168	1.44057	2.21082	0.807158	1.71219	3.03291	1.33278	1.34153	0.954651	1.97458	1.32439	1.49513	1.0989	0.488372	0.601303	1.07565	0.800333	1.02861	0.783513	1.68724	0.966193	1.88866	0.584997	0.493406	1.861	0.698263	1.88491	0.626695	0.999992	0.749983	0.736631	1.25676
	2.34441	0.970738	1.77917	3.07143	1.59225	2.22045	1.24177	1.63874	0.808658	1.0925	2.38805	1.00577	1.43279	2.96653	1.4569	1.22432	0.872521	1.88142	1.17984	1.32022	0.916659	0.982377	1.16109	0.990701	1.00477	1.11074	0.939998	1.61517	0.950335	2.06992	0.945665	0.50659	2.0347	0.82286	1.48952	0.719241	0.840915	0.982225	0.552809	1.13891
	2.45827	1.04188	1.73542	2.75836	1.53762	1.94201	0.86553	1.35834	1.00128	1.23418	2.29644	1.00635	1.9869	3.02793	1.39671	1.40991	0.866253	1.70159	1.30675	1.35621	1.13807	0.932463	0.82317	0.850105	0.995512	1.01546	0.698468	1.53959	0.824338	2.03711	0.59103	0.476205	1.86551	0.923043	1.54857	0.846338	0.747436	0.887035	0.813456	1.09037
	2.47888	0.811074	2.10259	3.09787	1.46253	2.36812	0.988243	1.71301	0.653042	1.41683	2.53026	0.741452	2.00121	3.11898	1.11973	1.27801	0.809829	2.16033	1.23301	1.34801	1.33348	0.425408	0.913328	0.832754	0.833884	1.02529	1.00992	1.36429	1.31272	1.51759	0.42617	0.268519	2.09248	1.07277	1.52146	0.718583	1.01469	0.966095	0.563676	1.24177
	2.16441	1.16845	1.57012	2.81104	1.27583	1.92018	1.46284	1.31611	1.00851	0.9782	2.14278	0.762659	1.90224	2.65301	1.43682	1.53438	0.848725	1.76427	1.36521	1.22359	1.06754	0.557681	1.18421	0.665712	0.787881	1.15079	0.883921	1.35065	1.3223	1.55686	0.671836	0.452413	1.62188	0.724743	1.54915	1.3678	0.93735	0.934163	0.600125	1.07836
	2.2237	0.870901	1.66008	3.14021	1.43078	1.92866	1.11339	1.3137	0.651315	0.998704	2.11758	0.857618	1.96994	2.60371	1.33629	1.61562	0.740627	1.91373	1.21896	1.38149	1.09086	0.752703	0.943813	0.621603	0.892886	1.05509	1.01305	1.7194	1.39349	2.10803	1.02229	0.452596	1.50084	0.939333	1.36619	0.867897	0.969906	0.871202	0.666285	1.05947
	2.11466	1.09683	1.51794	2.54231	1.57218	1.9667	0.968201	1.85885	1.03032	1.19083	2.07593	0.577549	2.02794	2.41894	1.32967	1.54013	0.730648	1.98116	1.28242	1.71592	1.15947	0.627167	0.800392	0.917042	0.507846	0.929899	0.971051	1.50431	1.11973	1.84696	0.740193	0.524736	1.58905	0.642734	1.58139	0.587215	0.986778	1.1134	0.849032	1.49645
	2.11878	1.31233	1.41095	2.95748	1.52331	2.11687	0.868393	1.38736	0.96766	1.43469	2.12493	0.605493	1.86919	2.29119	1.2422	1.59223	0.989411	1.81031	1.12756	1.27216	0.877598	0.697617	0.675406	0.861546	0.896512	0.96044	0.67711	1.34714	1.54716	1.82702	0.685643	0.477645	1.50282	0.823012	1.30034	0.96737	0.619805	1.02199	0.487728	1.0597
	2.49105	1.34305	1.59779	3.04721	1.39351	2.14375	0.730736	1.75241	0.508958	1.46542	1.74117	0.862368	1.48155	2.23206	0.96027	1.21539	0.76915	1.74787	1.44015	1.21539	1.00438	0.442221	0.709092	0.926577	0.588148	1.30256	0.634225	1.27401	1.92469	1.64058	1.03193	0.430008	1.97903	0.527178	1.81774	0.794039	0.896873	0.930186	0.844636	0.935411
	2.0141	1.15494	1.64762	2.7767	1.46409	2.04928	0.771104	1.51929	0.697328	1.27852	2.2291	0.775435	1.85661	2.25303	1.44991	1.51614	0.851216	1.79047	1.24071	1.29157	0.954943	0.285485	0.847957	1.01881	0.532414	0.866134	0.777883	1.79323	1.56274	1.9335	0.937408	0.531707	2.05536	0.598355	1.74204	0.994234	1.08752	1.18805	0.929943	1.15192
	1.83238	1.5274	1.79254	2.86275	1.46172	2.04996	1.11966	1.75318	0.656651	1.37605	2.07318	0.646474	1.72628	2.502	1.19288	1.53472	0.684469	1.82185	1.17567	1.17516	1.06958	0.632261	0.579354	1.09374	0.792089	0.998026	0.566453	1.49382	1.4144	1.69986	0.797609	0.476798	1.91595	0.657476	1.85547	1.02088	1.33621	1.00757	0.637656	1.19767
	1.94415	1.18067	1.57873	2.76056	1.22933	1.88153	1.26888	1.68162	0.931566	1.55466	2.04315	0.841999	1.70155	2.37781	1.17527	1.67982	0.542522	1.85469	1.32884	1.54666	0.905048	0.642545	0.884592	0.688026	0.755644	0.936095	0.681368	1.39193	1.60123	1.69396	0.823659	0.5715	1.87578	0.618119	1.72387	0.895564	1.1149	0.905458	0.753114	1.19123
	2.24344	1.38007	2.04665	3.1504	1.29041	1.86308	1.15491	1.61058	0.912827	1.32145	2.67382	0.716012	1.76812	2.51495	1.46263	1.27774	0.298914	1.6969	1.64371	1.46721	0.899596	0.666014	0.530248	0.950447	0.774065	0.995511	0.859344	1.72058	1.41128	1.77416	0.603893	0.742211	1.83486	0.859003	1.52826	0.866307	0.704438	1.05086	0.5363	1.36123
	1.84381	1.38842	1.54545	3.26532	1.45187	1.88871	0.834983	1.40914	0.894332	1.36966	2.53099	0.804433	1.66723	2.70942	1.39377	1.20518	0.345721	1.84916	1.25944	1.4395	0.984015	0.49971	0.860677	1.03696	0.789125	1.09344	0.956043	1.74746	1.50933	1.92145	0.701512	0.674792	1.78846	1.09643	1.68995	0.726671	0.876484	0.65533	0.744677	0.806453
	2.26576	1.44324	1.55504	3.00504	1.1739	2.11359	0.977747	1.3788	0.610137	1.26207	2.64392	0.903271	1.77496	2.90093	1.51828	1.73682	0.929406	2.26911	1.15315	1.56001	0.810529	0.591521	0.467824	1.08263	0.68005	0.736148	0.965749	1.42372	1.43677	1.36921	0.964001	0.333345	1.59632	0.640104	1.69301	1.00503	0.857775	0.843877	0.862785	1.06768
	2.45101	1.23559	1.79869	3.30733	1.22202	1.99926	1.32563	1.58883	0.597336	1.4107	2.28518	0.974512	1.57711	2.78199	1.32774	1.80446	0.903325	2.04467	1.08882	1.57013	1.00911	0.757127	0.505088	0.673672	0.73546	0.986875	1.03587	1.54052	1.3157	1.57438	0.801458	0.542811	1.89302	0.705353	1.86814	0.689435	0.297954	0.773869	0.888836	0.924688
	2.39235	1.43779	1.5838	3.54779	1.21995	1.99573	0.991278	2.01761	0.340949	1.35076	2.41764	1.07549	1.81801	2.78348	1.52089	1.7722	1.19468	2.44325	1.18816	1.88423	1.09074	0.619337	0.684418	0.693748	0.925514	0.805572	0.908206	1.65152	1.06771	1.77387	1.05172	0.329104	1.77558	0.720819	1.87858	0.965052	0.794559	0.977493	0.596663	1.09099
	2.72611	1.21026	1.67034	2.95888	1.20628	2.18319	1.17992	1.69449	0.690345	1.38683	2.08355	0.958481	1.9509	2.68456	1.15649	1.87294	1.10136	2.3255	1.14157	2.05528	1.32684	0.614223	0.713803	0.799466	0.978105	0.844931	0.882092	1.46551	1.24324	1.55622	0.716418	0.446466	1.6629	0.71324	1.48194	1.19564	0.890521	0.681119	0.741442	0.63038
	2.88326	1.12021	1.52274	3.22861	1.7282	2.25475	1.03868	1.91076	0.750349	1.48124	2.25139	1.12842	1.80034	2.29557	1.08808	1.83438	1.19868	2.67377	1.31762	1.61727	1.09159	0.761016	0.4034	0.797525	0.928463	0.720513	0.983379	1.72006	1.07759	1.97869	1.33347	0.613701	1.88112	0.48614	1.94704	1.15772	0.703192	0.950234	0.602878	1.04621
	2.66414	1.46952	1.57228	2.94367	1.7069	1.87391	1.09326	1.73711	0.543699	1.11699	2.13549	1.24695	1.89497	2.74881	1.24914	1.6027	1.07197	2.29511	1.23497	1.48086	1.23015	0.644836	0.353491	0.931322	1.13018	0.946968	0.702547	1.21259	1.48877	1.20831	0.687261	0.500161	1.67724	1.03708	1.56995	0.510011	0.623743	0.570909	0.849314	0.90546
	2.69999	1.02972	1.52006	2.58449	1.45413	2.06083	1.23179	1.95624	0.546344	1.26462	2.10955	0.644486	1.90941	2.34983	1.28016	1.79271	1.24411	2.01055	1.03498	1.69903	0.979121	0.555108	0.71873	0.590974	1.14344	1.0428	0.929256	1.13913	1.32697	1.60752	1.11025	0.502679	1.8713	0.424621	1.98682	0.916363	0.808948	0.657126	0.616146	0.913109
	2.75083	1.44634	1.78907	3.12489	1.28312	1.83329	1.10365	1.66791	0.803468	1.0774	2.06031	0.830943	1.71602	2.22447	1.35102	1.37497	1.30323	2.08384	1.30788	1.55637	1.15828	0.539648	0.836982	0.577786	0.899101	0.971641	0.705212	1.56225	1.24393	1.59451	0.891601	0.842112	1.96164	0.757164	1.66049	0.787942	0.564629	0.930459	0.479467	1.07563
	2.82093	1.43866	1.70403	3.20242	1.61421	2.03701	1.29436	1.92945	0.92792	1.33354	1.93912	1.04746	1.78873	2.53974	1.08443	1.51712	1.02343	1.91739	1.42296	1.69658	1.24208	0.600635	0.843064	0.5972	1.24742	1.00928	0.950826	1.86153	1.18758	1.69766	0.883091	0.634084	1.74666	0.580491	1.48657	1.20522	0.616964	0.781873	0.617356	1.12449
	2.51688	1.33345	1.57273	2.94316	1.01481	2.33243	1.06077	1.59442	0.690737	1.15848	2.12516	0.664788	1.51558	2.23189	1.4563	1.73095	0.893118	1.63798	1.02483	1.51316	0.83027	0.823876	0.568702	0.594802	0.874241	1.11949	0.420871	1.87272	1.11039	2.03349	0.880969	0.515196	2.00027	0.368532	1.66066	0.964971	0.760377	0.702712	0.730931	0.895978
	2.42119	1.4802	1.52729	3.22458	1.11451	1.85202	1.22459	1.6339	0.538704	1.02817	2.521	0.445837	1.58935	2.48598	1.51697	1.67833	1.03099	1.92968	1.34449	1.20573	1.19465	0.666736	0.759538	0.766324	0.951315	1.16294	0.530349	1.98021	1.57511	2.06848	0.930511	0.697147	1.93888	0.255323	1.71603	0.751483	0.783635	1.03271	0.8671	0.981853
	2.25674	1.16006	1.43686	3.38728	1.106	1.87085	1.20842	2.11362	0.469599	0.516155	2.38399	0.684496	1.73738	2.5785	1.37914	1.72853	0.620027	1.98051	1.23309	1.4437	0.893069	0.690785	0.711986	0.897632	0.928412	1.47527	0.480673	2.23105	1.29399	2.12587	1.01391	0.777432	1.53613	0.526789	1.56963	0.619221	0.676863	0.820211	0.639168	0.938692
	2.75035	1.20125	1.58727	3.24802	1.13202	1.90237	1.36013	1.57782	1.13142	0.908521	2.31251	0.921078	1.63288	2.72067	0.995085	1.41335	0.672821	1.79222	1.03088	1.36331	0.748169	0.72648	0.539906	0.963115	0.831667	1.08056	0.641173	1.89556	1.15574	1.69599	0.966153	0.551577	1.65093	0.566115	1.95114	0.800376	0.841831	1.19345	0.680663	0.906671
	2.23132	1.24998	1.45915	3.1309	0.900151	1.80398	1.09059	1.68873	0.949494	1.00526	2.36364	0.875792	1.66033	2.82614	1.55664	1.80441	1.00087	1.98343	1.2832	1.48759	0.987239	1.11843	0.603406	0.939215	0.773469	0.844475	0.512382	1.78905	1.31662	1.67171	0.852832	0.687492	1.74866	0.637163	1.56952	0.607684	0.873909	0.998739	0.864531	0.831989
	2.37817	1.26347	1.47845	2.82585	1.0159	2.04728	1.26476	1.55274	0.803499	0.937616	2.55988	0.657481	1.63313	2.4709	1.4455	1.41161	0.740404	1.89728	1.41737	1.18655	0.989002	0.673085	0.932649	0.714106	0.669962	0.986472	0.558968	1.77855	1.20981	1.81678	0.736261	0.724256	1.67514	0.60429	1.39211	0.86139	0.808888	0.983868	0.838955	0.902743
	2.34575	1.05783	1.59815	3.08575	1.19091	1.91581	1.2975	1.32021	0.783028	1.18606	2.62441	0.724938	1.65964	2.79962	1.39291	1.94695	1.18841	2.34654	1.43432	1.59432	0.942674	0.720845	0.970872	0.829312	0.640525	0.880617	0.554774	1.66961	0.813257	1.34826	0.898621	0.745686	1.68204	0.365965	1.41822	0.524584	0.676902	0.916962	0.690181	0.951956
	2.36397	0.913978	1.53545	3.0647	1.0974	1.9771	1.01284	1.63495	0.587733	0.996482	2.38277	0.92173	1.45535	2.78881	1.15135	1.4668	1.02448	2.0725	1.40689	1.28932	1.22736	0.551976	0.749175	0.931453	0.839745	0.891206	0.753118	1.85388	0.998744	2.00276	0.684189	0.875476	1.8679	0.666261	1.47886	0.56977	0.980606	0.807357	0.608031	1.00216
	2.2226	1.11004	1.56445	3.4904	1.07551	1.99917	1.44026	1.77166	0.75105	0.957258	2.20337	0.594349	1.43116	2.44835	1.26206	1.11969	1.02458	1.9335	1.3968	1.37936	1.23675	0.627053	1.04191	0.767339	0.898582	1.02539	0.475028	1.98221	1.45497	1.92794	0.559086	0.812036	1.6565	0.482124	1.54494	0.55502	1.05154	0.688111	0.548565	1.40814
	2.36272	0.642166	1.72396	3.07051	1.28384	2.01072	1.53621	1.90839	0.809328	0.775893	2.37886	0.975328	1.64164	2.93972	1.36368	1.39905	1.0157	2.01086	1.37961	1.52471	0.997011	0.907028	1.13667	0.594581	1.08334	1.02308	0.333316	1.67097	1.17917	1.61446	0.794824	0.804021	1.33165	0.616121	1.58047	0.839214	0.998276	0.810936	0.802076	0.689114
	2.412	0.841112	1.7899	2.73116	1.54665	2.17961	1.57971	1.69966	0.542266	0.922275	2.57308	1.12658	1.97544	2.58695	1.29421	1.44757	0.996975	1.8541	1.31247	1.56995	1.17245	0.841276	0.751048	0.703671	0.765293	0.963154	0.702013	1.85354	0.899273	1.6953	0.787393	0.978703	2.00657	0.605721	2.09868	0.544623	0.697502	0.702598	0.645932	0.896742
	2.05817	1.2199	1.82254	2.57735	1.19961	1.8499	1.35832	1.83474	0.732101	0.926671	2.78055	1.16436	1.96255	2.55206	1.10663	1.50824	0.828706	1.53098	1.51923	1.22908	1.17242	0.6893	0.546394	0.90165	0.924736	0.848064	0.77004	1.50744	1.09803	1.43223	0.639909	1.03252	1.80554	0.718841	1.95925	0.594663	0.927934	1.16552	0.148877	1.23713
	2.3062	0.550874	1.71255	2.93366	1.35923	2.00479	1.23814	2.21111	0.469141	1.16642	2.77121	1.18429	1.70347	2.72688	1.26478	1.41856	0.595635	1.654	1.68021	1.32393	0.989803	0.760654	0.555096	0.513847	0.699297	1.1833	0.559708	1.86275	1.35305	1.63959	0.886973	0.700088	1.40439	1.09535	1.34743	0.806554	0.867833	0.938151	0.56723	1.33009
	2.51907	1.46184	1.71449	2.92367	1.36727	2.07797	0.982415	1.61554	0.53455	1.17819	2.40573	1.02411	2.07298	2.57928	1.3431	1.50944	0.706175	1.62682	1.27981	1.51506	1.26413	0.533684	0.938619	0.238271	0.814227	1.09285	0.502281	2.00769	0.759754	1.66489	0.702136	0.572952	1.54046	0.920064	1.45696	0.470984	1.03535	1.08759	0.427315	1.26726
	2.5151	0.761877	1.62878	2.7872	1.31388	1.94385	1.27051	1.63424	1.036	1.15053	2.39095	1.05773	1.44568	2.7869	1.46363	1.77652	0.694736	1.85161	1.3008	1.39587	0.844168	0.616421	1.19329	0.697856	1.02936	0.974061	0.770052	1.89552	1.00522	2.02983	0.561478	0.685029	1.52309	0.936908	1.80004	0.765376	0.85937	0.767232	0.437057	0.932193
	2.2413	1.22999	1.71476	2.67039	1.24709	1.65859	1.27618	1.76211	0.834116	1.43042	2.40422	1.32953	1.77463	2.78551	1.16399	1.68172	1.04232	1.72153	1.17718	1.41501	0.984053	0.786525	1.13731	0.719341	1.16708	0.824637	0.709026	1.47734	0.93379	1.56337	0.87889	0.846382	1.48909	0.454151	1.66814	0.987162	0.862645	0.844039	0.588048	1.00788
	2.14059	1.10013	1.65814	2.74841	0.97401	1.79513	1.33974	1.55154	0.890293	0.954484	2.87052	0.925085	1.9091	2.65635	1.38849	1.4585	0.937348	1.8553	1.29594	1.48736	1.10037	0.824261	1.16609	0.47211	1.32075	1.05112	0.679491	1.88849	1.12675	1.95971	0.693844	0.407343	1.75761	0.745484	1.77813	0.748786	1.17638	0.837946	0.526857	1.1361
	1.96302	1.094	1.71975	2.86085	1.22701	1.86747	1.10833	1.85263	0.590749	1.057	2.45934	1.24664	1.50573	2.85238	1.07367	1.58844	0.688343	1.51087	1.13318	1.18247	1.05035	0.916589	0.933497	0.978965	0.909018	0.823978	0.788327	1.79505	1.50267	1.78981	1.03599	0.45801	1.53342	0.542696	1.6897	0.954866	1.24659	0.723763	0.434139	1.31722
	2.4025	1.26113	1.81937	2.78078	1.47153	1.98763	1.0491	2.05136	0.455351	1.1713	2.07849	1.17433	1.66472	2.75424	1.12007	1.31171	0.605299	1.51878	1.40965	1.05178	1.00093	0.801207	0.68169	1.24099	0.714141	0.96253	1.0098	1.67177	1.54589	1.49274	0.742388	0.805648	1.51665	0.396428	1.6445	0.668741	1.02756	0.831721	0.835982	0.965295
	2.56638	1.00407	1.92963	3.22047	1.57352	2.19085	1.47912	2.16185	0.365769	1.18833	2.53011	1.11608	1.4401	2.77851	1.54264	1.74784	1.11567	1.79119	0.985035	1.56483	0.934336	1.25493	0.793078	1.23664	1.10222	0.8665	0.838516	1.744	1.24798	1.34973	0.736047	0.899923	1.80299	0.290644	1.75961	0.928508	1.02777	0.835912	0.705147	0.8307
	2.10243	0.851756	1.62039	2.86229	1.20024	1.80326	1.27687	1.61432	0.420789	1.37556	2.16699	1.2371	1.45339	2.78228	1.36435	1.54036	0.925242	1.68424	1.128	1.65749	0.751533	0.999962	0.679175	1.01832	1.00825	1.02584	0.544289	1.7326	1.39899	1.46412	0.618623	0.918659	1.91106	0.521079	1.69419	0.649791	0.679173	1.08914	0.51072	1.16918
	2.29914	1.18479	1.55429	2.91346	1.36432	1.98709	1.67583	1.88239	0.525469	1.67648	2.34919	1.11592	1.59766	2.91033	1.28318	1.42109	0.890142	1.9154	1.00664	1.68387	0.892639	0.963449	0.796061	0.699125	1.01219	1.10184	1.08204	1.80809	1.17239	1.5954	0.792487	1.18637	1.72914	0.400578	2.08595	0.714896	0.857433	1.04763	0.401781	1.18354
	2.34839	0.853448	1.56752	2.95181	1.273	2.1252	1.53441	1.76486	0.574555	1.45169	2.22401	0.99177	1.68385	2.73541	1.33658	1.52564	0.713524	1.76464	1.01431	1.59976	0.714299	0.675492	0.830833	0.91836	0.728563	1.18382	0.707319	2.23051	1.05869	1.67093	0.633971	0.812595	1.54273	0.537255	1.83156	0.689793	0.948818	0.838913	0.613856	1.00707
	2.53516	1.16529	1.58761	2.97462	1.05175	1.97438	1.27991	1.60109	0.512371	1.07694	1.91042	0.784941	1.46215	2.47125	1.45045	1.45616	0.820174	1.6992	0.964345	1.43087	1.19373	1.27942	0.508904	0.916074	0.917871	0.835579	0.827752	1.77804	1.24994	1.56882	0.769876	0.723371	1.44344	0.726651	1.54958	0.715366	1.0017	1.22828	0.472028	1.50307
	2.55857	0.832177	1.79272	3.03233	1.09298	1.64627	1.2877	1.66503	0.322929	0.992266	2.53707	1.0453	1.67572	2.64262	1.44666	1.44518	0.844626	1.70728	1.0825	1.65734	0.755868	0.941391	0.97054	0.820746	1.06092	0.994875	0.900977	1.70632	0.827203	1.55243	0.725985	0.76999	1.63425	0.837035	1.83534	0.590853	0.88938	1.0741	0.715273	1.12195
	2.30204	1.21418	1.52929	3.0853	1.09913	2.02296	1.24556	1.73506	0.526501	1.1169	2.35027	0.986879	1.92178	2.50587	1.53758	1.42378	0.733566	1.98799	1.16772	1.77867	1.00254	0.647866	0.926361	0.831808	1.01941	1.03919	0.729487	1.64653	0.823652	1.52313	1.03558	1.052	1.64248	0.592934	1.69146	0.6345	1.09783	1.08343	0.264332	1.20915
	2.08616	0.875987	1.8817	2.74107	1.26294	1.76594	1.49048	1.74016	0.737631	1.46323	2.2183	1.18915	1.95504	2.32845	1.84815	1.58682	0.825099	1.80166	1.39964	1.43483	0.696266	1.44533	0.859525	1.17843	1.19575	0.709736	0.965253	1.60958	0.894679	1.30122	0.677975	0.791524	1.37764	1.00606	1.31961	0.820667	0.885568	1.16008	0.662046	1.23964
	2.02385	1.37256	1.55847	2.75902	0.969437	2.06459	1.22223	1.63222	0.65368	1.13718	2.0981	0.530842	1.88003	2.40462	1.49176	1.25196	1.00956	1.67088	1.03689	1.69157	1.02587	1.07467	0.695623	0.959539	0.951975	0.894153	0.519277	1.9001	1.0712	1.95103	0.874305	0.718716	2.02666	1.07864	1.77188	0.857499	1.01515	1.20936	0.659486	1.30648
	2.42733	1.34664	1.81034	3.33527	1.21145	1.9657	1.29034	1.72597	0.410874	1.44935	2.09201	0.862538	1.82842	2.26976	1.47361	1.68644	0.648184	1.53468	1.13407	1.41603	0.702386	0.884402	0.736956	0.773563	1.10841	1.06345	0.815035	2.11955	1.13543	2.19199	0.584579	1.08069	1.77089	0.979073	1.8381	1.06464	0.986269	1.21371	0.435651	1.37749
	2.29945	1.04302	1.8542	3.05967	1.03072	1.91895	1.28704	1.60456	0.6365	1.13377	2.11834	0.801107	1.60118	2.4328	1.36479	1.59704	0.454791	1.68849	0.923556	1.52445	0.978464	1.14512	0.617779	0.878572	1.03953	1.05463	0.619074	1.83077	1.4394	1.572	0.970645	0.88367	1.33401	0.818105	1.54326	1.16023	0.88919	1.11439	0.421667	1.13416
	2.20996	1.28847	1.69485	3.13327	1.0023	1.97343	1.20052	1.80946	0.393535	1.31842	2.05813	0.808843	2.0337	2.23824	1.54158	1.57481	0.655857	2.06515	1.08174	1.59244	0.698476	0.684772	0.927222	0.542867	1.17327	1.03445	0.371164	2.0856	1.07282	1.8144	0.921288	1.03175	1.51006	0.678006	1.87043	0.647221	0.734399	0.915816	0.770821	0.961968
	2.67374	1.06696	1.73668	3.31522	1.20932	2.09453	1.33928	1.88658	0.672524	1.30211	2.31686	0.921312	1.68004	2.4392	1.34556	1.54551	0.611732	1.67243	1.34334	1.02107	0.606797	1.06902	0.709503	0.663297	1.18225	0.869996	0.733911	2.08227	0.982582	1.97656	0.801014	0.93929	1.59615	0.531654	1.96916	0.9762	0.705202	1.12981	0.633092	1.09638
	2.22511	1.24037	1.74414	3.29386	0.836839	2.03087	1.37466	1.60697	0.671086	1.14024	1.96503	0.907109	1.91028	2.13782	1.74427	1.24773	0.623752	1.77121	1.26742	1.51806	0.684109	1.24251	0.833538	1.11657	1.12435	0.947033	0.709684	2.22798	0.91733	2.03068	0.729218	1.07846	1.60433	0.831645	1.72637	0.836955	0.789029	1.19036	0.461735	0.895041
	2.25815	1.15776	1.3007	2.92619	0.969986	2.25725	1.2049	1.66057	0.341265	1.46465	1.99211	0.583432	2.03415	2.13918	1.67001	1.68774	0.818502	1.90307	0.941857	1.47981	0.763308	0.742758	0.539948	0.867556	0.971498	1.06853	0.613505	2.27756	0.812395	2.04548	0.69118	0.839548	1.67689	0.888822	1.79005	1.22411	0.716279	0.931114	0.850732	1.01776
	2.74659	1.21902	1.61323	3.24701	1.04235	1.98962	1.56643	1.48344	1.1278	0.941792	2.0101	0.800355	1.87493	1.92638	1.74746	1.51728	0.779344	1.94139	1.04154	1.16432	0.665368	0.901194	0.784568	0.786096	0.982705	1.04197	0.562694	1.84817	1.15478	1.85188	0.602933	0.980972	1.73023	0.977849	1.80576	0.936115	0.752241	0.924374	0.930844	0.810096
	2.60661	1.06925	1.6237	2.99593	1.09044	2.05004	1.32109	1.70261	0.540856	1.21569	1.8422	0.883488	1.84987	2.29715	1.74057	1.82808	0.58355	1.93922	1.25041	1.49748	1.12582	0.459432	0.965549	1.0189	0.884805	1.09152	0.459702	1.71105	0.99813	1.47667	0.816772	0.985725	1.65949	0.947143	1.61065	1.00764	1.02625	1.01993	0.946117	0.943805
	2.77381	1.06469	1.83262	3.03447	0.980602	1.94719	1.13858	1.58307	0.595994	1.22495	1.98879	0.819803	1.89283	2.06464	1.69305	1.99115	0.683193	1.8397	1.29507	1.39465	0.917858	0.764749	0.822824	0.733675	0.740019	0.962704	0.893901	2.05788	0.931382	1.95797	1.04881	0.937978	1.87903	0.506487	1.75544	0.860566	1.0073	0.913247	0.813945	0.984593
	2.55488	0.684114	1.98913	3.33913	1.13071	2.03501	1.37705	1.65052	0.878598	1.04612	2.02204	0.868831	1.55841	2.04925	1.6222	1.45992	0.620938	2.03974	1.19497	1.19258	0.759191	0.801913	0.69236	0.999073	0.740352	1.23547	0.658156	2.15475	0.659066	2.00306	0.868208	1.07087	1.52444	0.38114	1.77807	0.998979	0.665953	1.23558	1.20449	1.12429
	2.33182	1.01185	1.55162	2.92419	1.10135	1.85152	1.13904	1.70381	0.701189	1.27061	1.99683	0.829927	1.79859	2.0892	1.20654	1.81002	0.680829	2.00597	1.58223	1.4003	0.869963	0.66667	0.484804	1.12316	0.948991	1.13247	0.512781	1.84408	1.05838	1.67653	0.896536	1.13976	1.87898	0.465472	2.0543	0.98371	0.604016	0.971947	1.01124	0.97073
	2.30154	0.526871	1.68767	3.04369	1.14699	2.09265	1.28723	1.68743	0.835503	1.21648	2.2621	1.35907	1.26447	2.31184	1.45081	1.54675	0.826738	1.81565	1.40178	1.39661	1.03397	0.676716	1.07994	0.843206	1.10012	1.16336	0.822108	1.56633	1.02349	1.84288	1.05569	0.87921	1.8431	0.469102	1.93418	1.02074	0.841836	1.05011	0.870341	1.07043
	2.23696	0.585892	1.77183	3.04797	1.28897	1.84404	1.115	1.52877	0.756347	1.25483	2.09744	0.893433	1.88847	2.03165	1.79304	1.90378	0.931599	1.83003	1.40713	1.49774	1.24999	0.580582	0.830518	0.830744	1.05962	0.913374	1.04582	1.8092	1.50798	1.98551	0.702399	1.11836	1.74409	0.681721	1.61204	0.921414	0.866539	1.22479	0.959205	0.999112
	2.48023	0.688976	1.90253	2.69298	1.57722	1.84029	1.0367	1.55376	0.645727	1.32286	2.21086	0.801874	1.69618	2.10109	1.47837	1.87656	1.04547	1.95037	1.17381	1.70993	1.06455	0.910048	0.886277	0.826021	1.03125	1.00422	1.06925	1.98361	0.91681	1.62996	0.725536	0.899182	1.80543	0.540847	1.75879	0.927172	0.935929	0.854022	0.919159	0.777209
	2.16429	0.923782	1.83245	2.84002	1.66818	2.17033	1.28828	1.50031	0.55761	1.19011	2.00495	0.782573	1.57014	2.28807	1.66594	1.42024	0.822418	1.81187	1.53515	1.41732	0.955909	0.662039	0.937264	0.678895	1.11032	1.06883	0.879451	1.79224	1.58433	1.74988	0.855442	0.979788	1.80817	0.398242	1.71011	0.852143	0.727431	1.07668	1.06445	0.812084
	2.10794	0.702334	1.73078	2.93858	1.50495	2.01485	1.15772	1.56845	0.736185	1.20048	2.22793	0.984453	1.58143	2.28752	1.49464	1.67066	0.924686	1.61534	1.77166	1.03475	0.800508	0.533328	0.7013	0.942849	0.585308	1.19812	0.658849	2.13736	1.17483	1.60898	1.05417	0.983748	1.87556	0.721868	1.94897	1.21082	0.794168	1.0322	0.864304	0.90113
	2.17935	1.11003	1.62724	2.9795	1.12859	1.66218	1.08121	1.6174	0.691085	1.21336	2.05923	1.18679	1.73149	1.86149	1.38497	1.89075	1.00711	1.93221	1.13365	1.79845	1.04428	0.896714	0.906435	0.707671	1.17213	1.4832	0.396222	2.1222	1.26288	1.86746	1.07759	0.787316	1.94577	0.631404	1.92361	0.908903	1.27504	1.14824	0.866148	1.05129
	1.99579	0.826491	1.51966	2.89645	1.087	1.73687	1.14413	1.55982	0.677807	1.11205	2.27415	0.963531	1.84632	1.99019	1.51457	1.80302	0.919285	1.91752	1.26495	1.65145	0.809276	0.750069	1.0037	1.13789	0.827145	1.36056	0.429589	2.17679	1.18246	1.9127	1.15845	0.869648	1.9479	0.638562	1.95595	0.816656	1.0263	1.37575	0.718867	1.35274
	2.35977	0.916216	1.79478	2.93825	1.37385	1.94952	1.16426	1.57853	0.388605	1.44033	2.25389	0.780118	2.1581	1.96735	1.62059	1.79351	0.923245	1.69896	1.38108	1.58215	0.791421	0.582146	1.2158	0.74999	0.950379	1.39765	0.495504	2.20737	1.41758	1.94673	1.17002	0.527804	1.92019	0.865634	1.57723	0.551335	0.978696	1.2601	0.836577	0.984465
	1.99505	0.905661	1.81605	3.0084	1.18138	1.89789	1.14371	1.49993	0.324329	1.28979	2.48489	0.903955	1.91604	2.07756	1.36007	1.54006	0.794621	2.0896	1.05988	1.50022	0.696112	0.928098	1.07914	0.900367	0.693991	1.45009	0.722403	1.9041	1.23308	1.90371	1.09586	0.712144	1.88096	0.624791	1.8174	1.00224	0.759886	1.13542	0.945375	0.806521
	1.95202	0.994114	1.76683	2.78998	1.38911	1.8469	1.26067	1.54156	0.738651	1.34727	2.55281	0.693396	1.6341	2.538	1.47724	1.61698	0.726094	1.92553	1.57979	1.09421	0.713721	0.909933	0.94063	0.984727	0.884364	0.942775	0.600768	1.94632	1.15012	1.73706	0.967901	0.78634	1.93798	0.691621	2.13576	1.10702	0.70256	1.22079	0.730247	1.03444
	2.23799	0.732498	1.69746	2.70874	1.24816	1.93017	1.33412	1.63691	0.659491	1.20024	1.84017	0.528273	1.96352	2.5054	1.15974	1.87115	0.90005	2.01543	1.58078	1.63814	0.767985	0.945361	0.866836	1.22258	0.738732	1.4629	0.61941	2.0461	1.40942	1.60677	0.864902	0.916823	1.89261	0.600299	1.7206	0.843618	0.62898	1.57244	0.671469	1.001
	2.06536	0.876376	1.63477	3.05151	1.08339	1.73506	1.24845	1.5146	0.979286	1.13131	1.80257	0.553661	1.57386	2.23198	1.23678	1.96854	1.05181	2.2803	0.783043	1.68566	0.724152	0.814626	0.850893	0.683182	0.783899	1.41289	0.697364	2.1504	0.877819	2.06748	1.18643	0.830406	2.1403	0.886015	1.90906	1.04117	0.653221	1.25819	0.792689	1.14026
	2.48437	0.976258	1.60103	3.77658	1.45367	2.12021	1.47418	1.6772	0.679449	1.38756	1.82279	0.680705	1.50494	2.55752	1.6324	1.62783	0.763723	1.79561	1.18666	1.46465	0.576476	0.975542	0.559745	1.01262	1.00063	1.34491	0.35831	2.23608	1.13239	1.83826	1.12659	0.997631	2.06937	0.835801	2.03451	0.835109	0.899389	1.28566	0.911629	1.25438
	2.21481	0.94204	1.37908	3.19143	0.973185	2.06285	1.11327	1.72033	0.622092	1.23691	1.61176	0.682752	1.75376	2.38256	1.38905	1.47131	0.916349	2.07495	1.64958	1.45885	1.04589	1.36753	0.763029	0.97851	1.05561	0.92259	0.840389	1.88484	0.832056	1.69772	0.739236	0.836344	1.78825	0.864313	1.52671	1.08472	1.00242	1.41561	0.679283	1.15147
	2.27148	0.776928	1.55466	3.25903	1.07962	2.04319	1.60494	1.61011	0.915934	1.46042	1.81153	0.620444	1.6597	2.154	1.37677	1.95619	0.50014	2.02114	1.18466	1.46282	0.44557	1.15821	0.859426	1.06453	0.91017	1.30933	0.690686	1.9488	1.31547	1.74012	1.11139	1.05564	2.05581	0.602723	2.0236	1.01427	0.963585	1.2013	1.26723	0.889084
	2.14132	0.809965	1.67703	3.0545	1.31003	1.95962	1.22379	1.392	0.834247	1.25834	1.95922	0.646655	1.99116	2.26494	1.48111	1.81041	0.811533	1.83359	1.47115	1.42921	0.759514	1.0303	0.373505	0.961836	0.751784	1.19416	0.697832	1.96253	1.57373	1.82936	1.01956	0.907102	1.97554	0.570377	1.75776	1.37563	0.725167	1.47077	0.946217	0.948294
	1.98891	1.21333	0.891323	3.1158	0.814022	2.0219	1.20052	1.66057	0.727948	1.33323	2.03113	0.71728	1.98242	2.28628	1.45816	2.11917	0.932241	2.09161	1.15823	1.61117	0.960374	1.29777	0.924774	1.07492	0.96837	1.25746	0.728889	1.80225	0.939086	1.67496	1.11065	0.934835	1.6878	0.557316	1.88529	1.31901	0.78898	1.29357	0.933013	0.54956
	2.00644	0.534333	1.67037	3.24009	0.83995	2.09969	1.35785	1.59823	0.554116	1.27002	2.16678	0.649763	1.67941	2.42841	1.56076	1.75356	1.00973	1.94586	1.3216	1.53876	0.808988	1.00354	0.867399	0.89486	0.99738	1.19722	0.749243	1.96912	1.24599	1.7495	0.800282	0.693646	2.05498	1.03389	1.90892	1.03825	1.0266	1.47543	0.916399	0.888297
	2.18657	0.791063	1.24525	2.95442	0.855435	1.79136	1.27901	1.85788	0.625027	1.05028	2.00693	0.496587	1.66167	2.2813	1.19401	2.12811	0.794823	2.03305	1.39354	1.54908	0.754529	1.14493	0.471732	0.814359	0.911508	1.68195	0.45576	2.06544	1.17379	2.10139	1.14075	0.902182	1.93177	0.60817	1.69747	1.11845	1.09487	1.31578	0.776965	0.96005
	2.23245	0.643436	1.66883	2.85256	1.00548	2.20739	1.3569	1.81543	0.716362	1.09163	2.38335	0.695074	1.68281	2.42994	1.46592	1.87588	0.829177	1.85097	1.26166	1.52914	0.927571	1.21292	0.784976	0.771501	1.15387	1.29491	0.180769	2.25224	1.0359	1.67284	0.960015	0.736488	1.95627	0.514288	1.75598	0.983885	1.26472	1.27341	0.650637	1.30588
	1.91238	0.514562	1.63666	2.54528	1.19389	1.9309	1.05684	1.56453	0.711791	0.856962	2.4389	0.990209	1.43278	2.67731	1.41622	1.82994	1.05467	1.68498	1.42342	1.32905	0.916284	1.09522	0.513842	0.833332	0.866053	1.11315	0.67802	1.90788	0.96187	1.60414	0.773958	0.588614	1.73086	0.64788	1.5296	1.3561	1.10106	1.32723	0.717237	1.03248
	2.05318	1.19231	1.42118	2.75035	1.1009	2.09997	1.17461	1.67094	0.45834	1.08658	2.37554	0.555455	1.57711	2.81479	1.58092	1.92757	0.862045	1.75189	1.10759	1.3816	1.01908	1.14948	0.662149	1.10391	0.704359	1.14759	0.193338	2.02168	1.21596	1.57504	0.710444	0.915904	1.76345	0.788064	1.40342	1.31077	0.879708	1.45986	0.590018	1.1182
	2.38305	0.549754	1.67443	2.52283	1.2151	1.90083	1.06524	1.78892	0.719332	1.08456	2.53388	0.832171	1.57601	2.57799	1.29666	1.82227	1.03348	1.6514	1.41706	1.45583	0.935244	0.728908	0.708349	0.898373	1.11714	1.25702	0.314158	1.84219	0.890263	1.77157	1.00841	1.02406	1.73168	0.780468	1.30548	1.33259	0.795003	1.47286	0.793971	0.910013
	2.33403	0.79408	1.93917	2.64901	0.947869	1.99624	1.07488	1.95145	0.897932	1.3034	2.34027	0.583562	1.39615	2.50632	1.2588	1.39443	0.977167	1.40726	1.42065	1.18694	0.602104	0.718187	0.850273	0.848912	1.06684	1.20053	0.410881	2.42114	0.901351	1.86921	0.75974	1.36374	1.80264	0.737988	1.65602	1.39666	0.711186	1.43692	0.72882	1.04811
	2.36163	0.903514	1.96402	2.70816	1.12354	1.80992	0.882702	1.55173	1.23519	0.957875	2.34124	0.349439	1.38865	2.21924	1.16569	1.85494	0.737197	2.05085	1.30164	1.40127	0.615892	1.27174	0.675204	0.743875	1.28956	1.20734	0.429437	2.15324	1.11227	1.87735	0.878828	0.843993	1.70624	0.591386	1.57384	1.25926	0.976964	1.43007	1.10002	0.803361
	1.89528	1.11024	1.60344	2.90825	0.971408	1.76976	1.20679	1.7041	0.822319	1.05507	2.20511	0.719033	1.25125	2.55627	1.13413	1.68158	0.544335	1.85484	1.31287	1.44329	0.615535	0.958287	0.566103	0.751757	0.811331	1.24376	0.611343	2.3103	0.345623	2.20163	0.940664	0.915868	1.71297	0.567689	1.76519	1.13382	0.826132	1.4028	0.80443	0.851636
	2.30649	1.03795	1.68935	2.81616	0.970457	1.91548	0.91345	1.82453	0.94634	1.22147	2.09931	0.636595	1.36884	2.3803	1.52274	1.60343	0.398094	1.85213	1.07486	1.23001	0.578692	1.20794	0.582236	0.932887	1.17767	1.17635	0.500718	2.39996	0.920334	2.04031	0.673414	1.14636	1.75784	0.807866	1.62242	1.28274	0.998749	1.4849	0.81836	1.08121
	2.62125	0.597857	1.81573	3.30299	1.1396	2.00364	1.31721	1.93621	0.960998	1.0664	2.11468	0.377076	1.23253	2.09994	1.1894	1.5686	0.669843	2.17519	1.10466	1.38742	0.730024	0.877987	0.702324	0.678808	1.02788	0.895786	0.588503	1.87323	0.799822	1.86309	0.802709	1.08721	1.70958	1.22753	1.57071	1.05783	0.750856	1.19856	0.675645	0.975134
	2.25418	0.717248	1.51233	2.93863	0.83554	2.10304	1.13252	1.85428	0.559438	1.18701	2.02353	0.574487	1.81484	2.18717	1.4502	1.36992	1.21554	1.63398	1.27501	1.23848	0.61359	0.975701	0.571679	0.521086	1.11232	0.945678	0.584428	1.91498	0.744329	1.53043	1.00545	1.24183	1.76243	0.485367	1.70932	1.3363	0.98075	1.2333	0.897668	0.880521
	2.36909	0.588983	1.61878	3.14713	1.20199	1.97219	1.12172	1.73233	1.11891	1.21857	2.41152	0.682759	1.49501	2.57483	1.53727	1.41176	0.884689	1.53276	1.20437	1.24784	0.54879	0.81597	0.925026	1.05484	0.995667	0.889705	0.677667	1.85755	0.324768	1.63239	0.827807	1.03185	1.66837	0.795136	1.84506	1.14915	0.723056	1.43136	0.915986	0.838286
	2.33052	0.782343	1.53768	3.27247	0.951213	2.03188	1.16547	1.5427	0.832962	1.11568	2.14331	0.787232	1.52925	2.31022	1.38514	1.68934	0.797215	1.949	0.955533	1.53359	0.550909	0.453797	0.797354	0.903475	0.822953	1.25639	0.70849	2.1076	0.918511	1.50245	0.671902	1.02604	1.64629	1.01912	1.4262	1.26761	1.03326	1.41498	0.857271	1.09593
	2.17597	0.88072	1.47872	2.88577	1.01844	2.04353	1.13757	1.67886	0.72172	1.02905	2.2825	0.93695	1.36073	2.30233	1.30386	1.39366	1.23542	1.4923	1.08552	1.15005	0.328574	1.05095	0.670142	0.866715	0.659659	1.32058	0.68194	2.083	0.659972	1.93532	1.0358	0.97153	1.84284	0.708721	1.77705	1.18483	0.810256	1.48885	0.581451	1.00857
	2.43168	0.652541	1.83698	2.9476	1.28304	1.97077	1.08582	1.49162	0.851907	1.21158	1.76869	0.803303	1.12143	2.45215	1.15303	1.47123	1.07208	1.3115	1.14144	1.36984	0.584537	0.762517	0.882393	0.958272	1.02341	1.25231	0.361046	2.30964	0.56822	2.07587	1.02725	0.778306	1.32084	0.463756	1.26183	1.27458	0.719626	1.61384	0.586975	1.03134
	1.84634	0.908546	1.4964	2.89425	1.24763	1.90019	1.04344	1.95135	0.438414	1.05399	2.12351	0.87304	1.21038	2.45414	1.23158	1.56565	1.03668	1.90103	0.945608	1.37608	0.683579	0.870848	0.41816	1.186	0.779781	1.03009	0.431732	2.20175	0.544744	1.60174	0.992419	0.864822	1.65311	0.828715	1.59105	1.19099	0.736543	1.31548	1.02663	0.845285
	2.37372	1.31361	1.58761	3.11598	0.919943	1.83929	1.32524	1.87082	1.01406	1.38035	1.84926	0.963179	1.53135	2.48358	1.00143	1.77293	0.94949	1.86605	1.33302	1.23206	0.585932	0.779877	1.04824	0.63763	0.987742	1.10743	0.511641	2.12937	0.372427	2.05382	0.800573	0.776015	1.80114	0.699257	1.54388	1.06757	0.820533	1.31331	0.812002	0.665527
	2.12007	1.12131	1.35782	2.82025	0.867332	1.91554	1.18011	1.81377	1.04695	1.15086	2.4253	0.657667	1.47676	2.25221	1.18495	1.62994	1.05943	1.89956	1.4261	1.30711	0.715597	1.08504	0.695626	0.85224	0.888841	1.30455	0.642411	2.4013	0.805406	1.83081	0.665859	0.801595	1.50288	0.870658	1.34654	1.20949	1.06742	1.32572	0.656709	0.744768
	2.11539	0.887469	1.57602	2.4061	1.05864	1.92015	1.34622	1.96163	0.802524	1.15681	2.03942	0.784408	1.28835	2.29726	1.24997	1.30332	0.933779	2.00353	1.14803	1.2302	0.564371	0.773715	0.635456	0.891292	0.811472	1.07882	0.441632	2.03065	0.659213	1.60809	0.875201	0.842506	1.3478	0.764254	2.05566	1.20962	0.960007	1.40042	0.734861	0.60963
	2.47484	0.926803	1.68982	3.21097	0.822214	2.17907	1.04115	1.66947	0.926315	1.04587	2.33711	0.7636	1.31705	2.69489	1.38875	1.83822	1.00859	2.02479	0.960526	1.44741	0.640546	1.1052	0.692873	1.04686	1.02122	0.883026	0.63668	1.97368	0.649712	1.51478	0.861667	0.636116	1.89573	0.65073	1.61583	1.068	1.24079	1.35287	0.725928	0.483361
	2.08281	1.1787	1.4974	3.12044	0.640948	2.12019	1.32629	1.71064	0.486835	1.01063	2.11	0.687191	1.3046	2.67994	1.26413	1.70246	1.06154	1.89024	0.995772	1.56479	0.809472	1.11559	1.09847	0.889399	1.47161	1.11588	0.617185	2.13523	1.00577	1.59812	0.757269	0.814671	1.83622	0.586999	1.88902	1.21608	1.04874	1.60779	0.831988	0.785398
	2.3597	1.04896	1.77805	2.8322	0.854129	2.08967	1.12443	1.74746	0.769389	1.13523	2.44137	0.68028	1.48365	2.61917	1.43665	1.7607	1.13544	1.48119	1.16692	1.53167	0.642283	0.994769	0.865712	1.09389	1.06909	0.76321	0.661222	2.08663	0.449111	1.5633	0.824612	0.723889	1.85154	0.560855	1.98102	1.15348	0.686276	1.44294	0.722142	0.80783
	2.28973	1.18894	1.58033	2.59752	1.0322	1.63755	1.23916	1.73656	0.863768	1.21499	2.49822	0.447973	1.46395	2.12561	1.81122	1.76073	1.12067	1.94715	1.04286	1.43328	0.80262	0.989423	1.09706	0.850946	0.999141	0.918989	0.565629	2.17394	0.78026	1.79684	0.594231	0.802547	1.50973	0.506428	1.67433	1.22667	0.651658	1.40348	1.1348	0.596309
	2.09888	1.05335	1.49056	3.17697	1.22755	1.89404	1.52105	1.68341	0.900657	1.39599	2.19357	0.817467	1.2145	2.34004	1.34329	1.91604	0.682569	1.76507	1.34834	1.30914	0.787157	0.676433	0.934542	1.1184	0.59584	0.871063	0.386683	2.2519	0.660575	1.81607	0.583056	0.82929	1.3469	1.03902	1.68592	1.11872	1.06757	1.21174	0.589412	0.553359
	2.12404	0.881016	1.47197	2.83076	1.44926	1.9861	1.38356	1.64791	0.64067	1.53724	2.09336	0.605442	1.33662	2.15902	1.36267	1.74823	1.03395	1.7465	1.63405	1.39369	0.676878	0.602741	1.07175	0.71624	0.860096	0.960954	0.544392	2.19891	0.341918	1.73414	0.823447	0.90109	1.48396	0.719715	1.6858	1.23705	0.8253	1.45273	0.773303	0.574922
	2.03146	1.31514	1.073	2.81979	1.04576	1.81257	1.43514	1.62948	1.03217	0.981858	2.21463	0.680987	1.49947	2.08298	0.999944	1.95994	0.794439	2.08626	1.50043	1.40076	0.658833	0.960613	0.548667	0.82203	0.920864	0.950158	0.661049	1.92262	0.669571	1.77672	0.5628	1.00985	1.62335	0.872748	1.86455	1.28182	0.956796	1.40665	0.463163	0.666352
	2.06755	1.27866	1.25979	2.96713	1.15748	1.77522	1.32047	1.68022	0.70343	0.88467	2.16874	0.646866	1.82324	2.09564	1.15805	1.81615	0.72999	2.25233	1.41226	1.31429	0.881602	0.751489	0.766939	0.969878	0.635757	1.11402	0.467898	2.25969	0.624775	1.83783	0.958984	0.991677	1.84585	0.765244	2.15863	1.29254	1.05303	1.58541	0.453415	0.85981
	2.32376	0.842488	1.74392	2.57754	1.34724	1.91771	1.20437	1.62233	0.607168	1.17933	2.35733	0.919591	1.34667	2.35739	1.32661	1.95597	0.953134	2.01994	1.2271	1.5409	0.701189	0.670122	1.04816	0.752437	0.839907	1.25596	0.638676	2.44505	0.337948	1.9983	0.598184	0.87994	1.5434	0.550783	1.34496	1.41074	1.08906	1.5963	0.701237	0.601794
	2.21271	1.03394	1.69044	3.22194	1.18542	1.7086	1.14942	1.60255	0.762245	1.20252	2.28366	0.721926	1.33547	2.18309	1.4884	1.77283	0.828159	1.99715	0.89973	1.46631	0.760986	0.762422	1.32407	0.625667	0.788454	1.2064	0.556759	1.99143	0.607338	1.73378	0.80291	0.638359	1.49732	0.624789	1.62367	1.33904	1.08222	1.25975	0.81722	0.630089
	2.41276	0.926595	1.83586	3.29634	1.26192	1.82496	1.32092	1.69362	0.763187	1.38867	2.56022	0.80689	1.18824	2.17542	1.36875	1.6964	1.06649	1.98774	1.20189	1.2633	0.944529	0.702094	0.663647	0.841906	0.654372	1.22114	0.598918	1.79472	0.508854	1.65469	0.485	0.951179	1.65699	0.873717	1.60272	1.47088	1.16902	1.30911	0.861441	0.648857
	2.30603	1.60763	1.7936	3.11281	0.927574	2.1087	1.27479	1.78143	0.90509	1.18243	2.33481	0.738712	1.67288	1.9385	1.24055	1.47608	0.903584	2.15338	1.09768	1.60735	1.22979	1.1143	1.08459	0.724121	1.06523	1.05061	0.343516	1.76595	1.0013	1.47229	0.62574	0.771865	1.57552	0.692877	1.62324	1.29129	0.799657	1.46755	0.841737	0.50772
	2.15919	1.39504	1.55497	2.91184	1.09887	2.20243	1.1275	1.75786	0.74932	1.15343	2.17609	0.779788	1.95503	2.50058	1.51604	1.79355	0.997841	2.28278	1.08982	2.04228	0.966967	0.774742	1.1872	0.891417	0.747563	1.04194	0.627059	2.01633	0.719817	1.79051	0.923881	0.546018	1.42793	0.776985	1.59579	1.33575	1.16862	1.44468	0.719368	0.726133
	2.42587	1.0624	1.39116	3.21897	1.58413	2.04579	1.19418	1.70468	0.446286	1.20257	2.10719	0.861399	1.67254	2.20452	1.42956	1.59599	0.896616	1.94496	1.50336	1.50556	0.875432	0.43272	0.939754	0.515434	0.623364	0.840023	0.617381	1.92037	0.824811	1.51857	1.19396	0.985356	1.65447	0.480927	1.94932	1.25195	1.06754	1.3455	0.920922	0.703393
	2.29103	1.10533	1.26473	3.08536	1.01792	1.87352	1.21358	1.97556	0.548214	1.30834	2.07385	0.802393	1.83067	2.20752	1.37414	1.77483	1.27606	2.31198	1.04096	1.83531	0.837156	0.6853	1.06782	0.703719	1.17923	1.04254	0.726321	1.95426	0.652066	1.70331	1.26745	0.498691	1.82326	0.752703	1.92251	1.03903	0.719	1.52398	0.56077	1.08933
	2.32345	1.06102	1.67762	3.58193	0.791076	2.09842	1.33725	1.87007	0.39583	1.20922	1.94642	0.756507	1.65955	2.24839	1.42874	1.58394	0.805687	1.92242	1.23741	1.62162	0.859702	0.828913	0.754706	0.811583	0.760976	1.00981	0.659071	1.92661	0.515625	2.08321	1.02032	0.596091	1.25791	0.656713	1.66303	1.0541	0.747351	1.41405	0.680982	1.36563
	2.2321	1.18956	1.45832	3.16065	0.976637	2.10008	1.23202	1.661	0.629827	1.06074	2.17722	0.875161	1.52545	2.66308	1.30875	1.53375	1.01426	2.28489	1.16832	1.46482	1.01477	0.828014	0.684039	0.641524	0.80226	0.904782	0.4285	2.06711	0.802441	1.72388	0.426597	0.579249	1.16501	0.933664	1.52965	1.3638	0.517669	1.30736	0.604438	0.912055
	2.32476	1.29173	1.48322	3.04808	1.34867	1.72102	1.61685	1.88124	0.588208	1.0341	2.35746	0.696622	1.84886	2.52739	1.20776	1.85722	0.673931	1.82411	1.2291	1.09	0.933879	1.13521	0.794057	0.410422	1.07381	0.925589	0.52716	1.79967	0.521663	1.62817	0.832097	0.474243	1.26412	0.549186	1.51593	1.35825	0.637663	1.48525	0.619432	1.04012
	2.66046	0.693923	1.9129	3.13198	1.50834	1.902	1.33855	1.60878	0.580426	1.06473	2.14322	0.945597	1.66039	2.4474	1.20231	1.31173	0.872049	1.60472	1.47057	1.10006	1.04607	0.78821	0.723478	0.752336	0.64165	1.03402	0.700513	1.56874	1.11998	1.34555	0.826405	0.712815	1.3867	0.692259	1.50386	1.23555	1.10536	1.15603	0.313364	0.930028
	2.5489	1.43439	1.65191	3.23747	1.6123	2.065	0.899816	1.88105	0.441506	1.07727	2.07671	0.86159	1.62512	2.73025	1.29375	1.64626	0.918417	1.48317	1.58594	1.00141	0.681731	0.644464	0.637254	0.671402	1.01618	1.11973	0.76664	1.92888	0.977036	1.58316	0.575089	0.595183	1.23439	0.729401	1.5958	1.28978	1.15877	1.24659	0.526804	0.886278
	2.65902	1.14278	1.85782	3.0006	1.47271	1.76965	1.06051	1.89162	0.77828	0.958972	2.11996	0.879925	1.88999	2.54049	1.49956	1.4828	0.891171	1.81584	1.20595	1.1856	0.961272	0.715342	0.641007	1.12724	0.955433	1.24362	0.706389	1.79907	1.01728	1.63032	0.968762	0.60964	1.23226	0.71137	1.74656	1.24471	0.818454	1.33548	0.563329	1.07741
	2.34532	0.931157	1.6432	2.84562	1.40229	1.88517	0.974004	1.82389	0.627778	1.16139	2.39596	0.657123	1.80587	2.35031	1.6754	1.46069	0.515728	1.89423	1.52354	1.23598	0.802452	0.896102	0.576145	0.82381	0.674315	1.31195	0.527497	2.32816	0.814022	1.59426	0.735708	0.810461	1.43687	0.694596	1.66224	1.18997	0.800696	1.19592	0.746668	0.66206
	2.54819	1.40317	1.44872	3.18625	1.36045	1.93385	1.24437	1.76874	0.751215	0.944393	2.15649	0.438448	2.03395	2.45795	1.33382	1.48086	0.740666	1.4975	1.33331	1.3227	0.788491	1.0364	0.546831	1.16922	0.756319	1.27895	0.770696	2.26227	0.47701	2.01627	1.29049	0.989943	1.96438	0.827127	2.12757	1.33361	0.993691	1.48624	0.50449	0.818255
	2.25217	1.18259	1.29093	2.99543	1.48555	2.07225	1.47593	2.12695	0.461289	0.953178	2.09305	0.531029	1.63275	2.32316	1.25946	1.66659	0.892734	1.77878	1.20939	1.57838	0.871947	1.21045	0.575246	0.594309	1.35946	1.48106	0.609629	2.29918	0.653695	1.58914	0.999902	0.482702	1.55765	0.758318	1.96717	1.03471	1.10813	1.20706	0.378451	0.53958
	2.34504	1.15396	1.42183	2.76294	1.49831	1.63069	1.18455	1.9943	0.676945	1.10047	1.82018	0.791534	1.50631	2.67708	1.33009	1.56114	1.03286	2.07557	0.852249	1.84272	0.444659	1.19688	0.605567	1.02872	1.31028	1.30112	0.563071	2.23424	0.601147	1.45541	1.07734	0.729996	1.58098	0.979789	2.07002	1.40204	0.667974	1.31114	0.460861	0.660595
	2.3291	1.01655	1.47773	3.09584	1.62759	1.9556	1.18771	2.09819	0.437335	1.15426	2.46445	0.682353	1.50061	2.44099	1.4739	1.38731	1.00187	1.96571	1.23988	1.45428	0.868432	1.05567	0.494893	0.785463	1.0453	1.52573	0.67864	1.97076	0.536807	1.68203	1.19403	0.877365	1.5045	0.948222	2.05694	1.09345	0.875479	1.40757	0.532165	0.873216
	2.39216	0.990259	1.46228	3.29075	1.41695	1.86942	1.61874	2.45473	0.557959	1.32481	2.43366	0.555973	1.62495	2.57822	1.35556	1.69024	1.158	2.34685	1.09585	1.58818	1.07638	1.29045	0.605333	0.833981	0.821978	0.933128	0.47463	1.90954	1.05596	1.42691	0.911108	0.944587	1.58648	0.870791	1.97529	1.18448	0.877372	1.30543	0.63846	0.511762
	2.28771	1.36953	1.3865	3.23025	1.38576	1.78442	1.32543	2.22848	0.464448	1.09624	2.1743	0.636986	1.77698	2.14756	1.19396	1.76048	0.897745	2.08155	1.01171	1.66952	0.85625	1.28307	0.938703	0.929484	1.42274	1.40082	0.484448	1.77991	0.665097	1.32456	1.36607	0.693018	1.44093	0.759979	2.00524	1.2595	1.1669	1.22004	0.520444	0.78761
	2.42497	1.13621	1.49256	2.59295	1.28307	1.38237	1.05065	1.98092	0.761566	0.805724	2.35817	0.820895	1.659	2.50916	1.42402	1.57699	1.12854	1.62602	0.921219	1.36436	0.928972	1.4699	0.544973	1.19076	1.40117	1.37777	0.427562	1.91653	0.665142	1.71922	0.988712	0.517262	1.63844	0.768721	1.8205	1.10023	1.11819	1.38037	0.686853	0.574851
	1.97108	1.30951	1.24757	2.84772	1.56597	1.7922	1.30225	2.16885	0.628238	1.35383	2.47765	0.867642	1.9915	2.443	1.42092	1.50909	1.05797	2.02957	1.28582	1.2412	0.811369	1.52534	0.484111	1.2459	1.35529	0.831595	0.91405	1.76971	0.84051	1.47101	0.873571	0.523913	1.39676	1.13535	2.0677	1.13678	0.649919	1.40463	0.639027	1.29286
	2.09154	1.3645	1.46598	3.06928	1.24904	1.7603	1.32146	1.92379	0.494209	1.22868	2.37589	0.52553	2.22707	2.60086	1.1486	1.48266	0.857266	1.80308	1.24025	1.26593	0.863515	1.86676	0.513817	1.33089	1.3402	1.04694	0.603467	1.83245	0.804733	1.73921	0.669026	0.425678	1.57515	0.962596	1.69866	1.01391	0.976439	1.41515	0.43633	1.04362
	2.04928	1.297	1.20551	2.99966	1.50977	2.31834	1.33044	1.86435	0.825105	1.20509	2.21152	0.677172	1.92309	2.2485	1.25502	1.47186	0.908471	1.96125	1.4245	1.34978	0.736473	1.44659	0.774373	1.36185	1.33325	1.41038	0.614206	1.80865	0.942553	1.22249	0.504946	0.828432	1.54114	1.16669	1.77146	1.06133	0.709737	1.62921	0.726938	0.996124
	2.09966	1.24353	1.60308	2.87625	1.68889	2.06679	1.46021	2.05357	0.513932	1.34658	2.18148	0.558933	1.6523	2.38131	1.29069	1.53329	1.07779	1.89947	1.33238	1.25589	0.663147	1.28213	0.643467	1.13915	1.24343	1.42262	0.76798	2.08565	0.552833	1.75479	0.703938	0.882747	1.68509	0.927544	1.91837	1.12259	1.04869	1.40978	0.909485	1.12187
	2.42756	1.1095	1.3609	3.13768	1.30171	1.89173	1.44588	1.95497	0.664341	1.1354	2.39974	0.726439	1.77789	2.67614	1.45029	1.97277	1.07808	1.54458	1.69868	1.09583	0.43516	1.36189	0.857295	0.928349	1.14778	1.35119	0.665537	1.73559	0.904852	1.64825	0.837895	0.674719	1.77278	0.694013	2.10386	0.988341	0.750402	1.51996	0.893399	0.919334
	2.32552	1.81248	1.35733	3.28849	1.82714	2.01473	1.22595	2.09434	0.351373	0.991065	2.45414	0.590107	1.81702	2.40618	1.38079	2.02181	0.914512	1.89308	1.53828	1.37527	0.877761	1.62523	0.971983	1.15737	1.55426	1.13455	0.908548	1.79435	0.503886	1.58566	1.07835	0.921891	1.54842	0.677463	1.88595	0.931242	0.89802	1.59919	0.678808	1.01541
	2.08936	1.43397	1.22966	2.47011	1.69021	1.81332	1.13855	1.80504	0.604661	1.10221	2.35623	0.806534	1.76829	2.20477	1.09653	2.09063	0.763925	1.82585	1.29983	1.06512	0.923084	1.22458	0.907778	0.996029	0.850087	1.22338	0.712031	1.99375	0.510758	1.7002	0.731541	0.731479	1.80037	0.565733	1.87562	1.06134	0.658675	1.52018	0.743567	0.8046
	2.48606	1.19254	1.49599	2.61666	1.893	1.90997	1.21759	2.02313	0.321429	1.05863	2.3822	0.88821	1.75075	2.60292	1.34024	1.9948	1.10569	1.82338	1.46569	1.12856	0.814264	1.0927	1.02057	0.869148	1.10339	1.31633	0.634022	1.70845	0.536511	1.47424	0.589064	1.13283	1.54821	0.482462	1.8975	1.02759	0.807059	1.31319	0.581182	0.952255
	2.16123	0.927428	1.41539	2.7768	1.74495	1.50102	1.25888	1.94647	0.486493	0.822118	2.00055	0.655056	1.73418	2.47925	1.32385	1.98162	0.946679	1.80965	1.31641	1.10601	0.829628	1.44762	0.828598	1.08778	1.20846	1.28599	0.600459	1.85019	1.21085	1.25626	1.05906	1.18727	1.73156	0.371822	2.50202	1.11162	0.754155	1.4645	0.620808	0.756877
	2.15916	1.25018	1.15604	2.82049	1.52578	1.73485	1.25197	1.8727	0.755208	1.06732	2.10282	0.618182	1.72216	2.17601	1.16824	1.46326	1.1515	1.75092	1.26611	1.05849	0.83478	1.01083	0.746664	1.06183	1.18995	1.23192	0.506758	1.55806	0.928506	1.36167	1.19479	0.75174	1.99461	0.858607	2.43557	0.872368	0.491867	1.3329	0.974998	0.504113
	2.31131	1.2114	1.13046	2.68482	1.43241	1.82694	1.09379	2.01978	0.277418	1.21069	2.17689	0.601925	1.61913	2.42595	1.08145	2.01276	1.15839	1.97461	1.27576	1.2614	1.14978	0.99894	0.748113	0.971556	1.03417	1.03273	0.428745	1.41291	1.13779	1.24973	1.15816	0.945104	1.67064	0.269169	1.81237	1.08074	0.69258	1.55936	0.581859	0.827838
	2.54772	1.31856	1.59439	2.80335	1.49799	1.94009	1.35245	1.98961	0.406637	1.11611	2.43281	0.621546	2.25683	2.03441	1.3733	1.8901	0.825528	2.22501	1.08514	1.51448	0.972822	1.3339	0.724475	1.34746	0.992825	1.1307	0.631326	1.30718	1.06214	0.913509	0.766938	1.02948	1.83446	0.745882	2.11966	1.08652	0.634368	1.16937	0.760981	0.960682
	2.26758	1.13484	1.49988	2.79315	2.17212	2.07352	1.21444	2.00917	0.372973	0.887266	2.29195	0.972386	2.02328	2.29169	1.11519	1.77864	1.06138	2.0305	1.33281	1.31022	0.993466	1.17883	0.492414	1.22382	0.918998	1.1431	0.618582	1.38504	1.18063	1.13074	0.82953	1.07714	1.9018	0.684737	2.35784	1.02132	0.941298	1.51023	0.438016	1.19258
	2.23748	0.968092	1.44734	3.08054	1.78866	2.01679	1.03699	1.89913	0.40493	0.913515	2.63554	0.947698	1.78507	2.03753	1.25244	1.75801	1.33659	2.05463	1.25048	1.30087	0.649466	1.10159	0.446561	1.23658	0.87644	1.27511	0.37866	1.70476	0.955649	1.51333	0.742504	1.02255	1.74407	0.366024	2.1478	1.1379	0.734312	1.45666	0.763251	0.715485
	1.94031	1.202	1.14738	2.49224	1.78241	1.83239	1.11866	2.03573	0.442592	1.04468	2.32338	0.679717	1.8019	2.11188	1.44151	1.94861	1.27453	1.9862	1.10188	1.51782	0.906993	1.2246	0.618722	1.22506	1.00425	1.18338	0.520225	1.86251	0.757416	1.33381	0.897936	0.899982	1.86419	0.84114	2.10032	1.18107	1.10962	1.5602	0.484349	0.897452
	2.04032	0.943462	1.58112	2.98306	1.99693	2.10703	1.14224	2.28186	0.427816	0.916565	2.27272	0.708979	2.10021	2.14723	0.861731	1.65321	1.11291	1.71574	1.38037	1.23463	0.791355	1.36376	0.896097	1.29983	1.06367	1.31399	0.608805	1.84439	0.652848	1.37527	0.555279	0.812458	1.88093	0.798148	2.23822	1.24582	0.513379	1.57688	0.509032	0.866655
	1.84253	1.06494	1.2623	2.6741	1.62997	2.14949	0.919037	1.75324	0.721584	0.983584	2.28879	0.869127	1.92012	2.36163	0.92464	1.60548	1.12363	1.86563	1.38117	1.35125	0.805911	1.43747	0.844044	1.20989	1.3609	1.02349	0.365291	2.09096	0.737753	1.26688	1.00492	0.884281	1.51877	0.654535	2.21118	0.96737	0.869525	1.29231	0.881594	0.889174
	1.99543	1.12505	1.24119	2.68015	1.78382	1.95361	1.24992	1.96026	0.789563	1.14725	2.13058	1.05694	1.75993	2.24406	1.12059	1.71777	1.04037	1.74027	1.59978	1.39945	0.824687	1.67247	0.682931	1.32169	1.41387	1.18911	0.490988	2.1435	0.912398	1.07845	0.52272	0.959635	2.00601	0.756888	1.96797	1.23795	0.75912	1.27099	1.12616	0.25975
	2.14859	1.38773	1.09897	2.75296	1.57455	1.82025	1.50091	1.94176	0.740321	0.943758	2.40131	0.691209	2.03328	2.20877	1.25836	2.07153	1.04765	2.09561	1.38841	1.58651	1.0468	1.54213	0.599944	1.2929	1.32339	1.18188	0.547917	1.76714	0.841928	0.867551	0.96833	0.907945	1.60254	0.587337	1.98439	0.837075	0.791713	1.4751	1.02223	0.630248
	1.89055	1.13114	1.24313	3.09558	1.86837	1.92725	0.963748	1.5915	0.700466	0.936581	1.96559	0.842959	1.87731	2.32262	1.05247	1.94878	1.10518	2.10721	1.02466	1.54344	1.08642	1.53305	0.781674	1.02994	1.39433	1.13185	0.510093	1.7844	0.854963	1.11652	0.511832	1.1032	1.48502	0.532972	2.16812	1.18156	0.886518	1.463	1.05455	0.857684
	2.17162	1.33526	1.2755	2.87357	1.96062	1.81311	1.34882	1.80081	0.521447	1.00016	2.42543	0.96008	1.78411	2.1819	1.26334	1.80851	0.795138	2.17207	1.39777	1.71039	0.750873	1.30008	0.53586	1.34239	1.00457	1.12047	0.545702	1.60125	0.958939	0.930375	0.887689	0.864246	1.60519	0.341715	2.29219	1.18961	0.634494	1.69689	1.03791	0.559752
	2.3201	1.32939	1.8878	3.02873	1.55239	2.05667	1.10361	2.01458	0.311684	0.863323	2.34932	0.947756	2.08765	2.19189	0.971976	1.77657	1.18992	2.33885	1.05322	1.56661	0.893708	1.359	0.559451	1.11084	1.14514	1.2537	0.292042	1.63983	0.923834	0.780659	0.865003	0.609611	1.93996	0.641421	1.93796	1.30068	0.730251	1.63695	0.954858	0.678746
	2.34443	1.25921	1.73284	2.69506	1.73301	1.84251	1.24431	1.92884	0.463273	1.16562	2.13861	0.522752	1.89025	2.26207	1.29258	1.7845	1.26232	2.00558	1.16064	1.50302	0.628651	1.3653	0.468544	1.27263	0.944409	1.18704	0.712517	1.63517	0.998199	1.2403	1.07292	0.904735	1.95019	0.678322	1.69489	1.3471	0.67314	1.74214	0.873315	0.840832
	2.39287	0.976157	1.31376	3.16226	1.20699	1.91695	1.43702	1.98628	0.489896	1.0293	2.0877	0.854681	1.96301	2.03389	1.33689	1.58994	1.14223	1.86808	1.37478	1.43997	0.934808	1.13299	0.905118	0.722758	1.1593	1.17513	0.683538	1.82824	1.02045	0.987528	0.881292	0.874228	1.89154	0.707045	1.73851	1.10946	0.884216	1.5411	0.755492	0.711245
	2.09118	1.21338	1.62241	3.34395	1.9414	1.76868	1.18893	2.09309	0.623209	1.22041	1.76495	0.884532	1.88431	2.33605	0.786341	1.9349	1.20614	1.9379	1.3083	1.4294	0.838561	1.34572	0.598749	1.02929	1.19773	1.24284	0.512488	1.87163	0.826732	1.01565	0.974453	0.573669	1.92295	0.696506	1.14911	1.14569	0.818806	1.33526	0.872288	0.758648
	2.48882	1.0662	1.55138	3.31931	1.46415	1.83448	1.09624	1.83041	0.892437	0.987444	2.11669	0.718613	2.04334	2.14277	1.16225	2.00427	1.26149	2.03359	0.985239	1.28018	0.968637	1.36709	0.708782	1.30033	1.22406	1.13531	0.817671	1.73602	1.15877	0.942957	1.47572	0.68284	1.82951	1.06005	1.20368	1.30287	1.03599	1.31878	0.872269	0.489619
	2.42513	0.937144	1.59708	2.65001	1.6812	1.53657	1.19897	1.90315	0.587461	1.00539	2.65699	0.854683	2.00283	2.37608	1.17261	2.05035	1.16282	2.10576	1.33243	1.06872	0.787044	1.22267	0.807435	1.28377	1.26811	1.20716	0.804915	1.67571	1.12213	1.15903	0.777591	0.399447	1.57445	0.680126	1.0212	1.11774	0.659848	1.11144	0.940905	0.538532
	2.17172	1.5002	1.30973	2.7417	1.46123	1.72294	1.34674	2.08647	0.544446	1.03908	2.2774	0.719043	1.65165	2.27652	1.24762	1.69216	1.16707	1.78027	1.37376	1.28065	1.15941	1.53804	0.496082	1.56698	1.46076	1.08763	0.933703	1.6189	1.45815	0.763935	0.688858	0.351669	1.29437	0.952247	0.85895	0.892165	0.877927	1.42024	1.02113	1.00677
	2.23276	1.1534	1.4767	2.86672	1.81967	1.68907	1.09532	2.08844	0.732506	0.858343	2.1493	0.739215	2.02334	2.14782	1.39738	1.77842	1.1585	2.23389	1.02651	1.43385	0.772203	1.306	0.510138	1.44231	1.37825	1.02632	0.985813	1.52439	0.939315	1.0523	0.96922	0.544149	1.54355	0.754244	1.33882	1.06344	0.810305	1.21164	0.787936	0.920527
	2.55472	1.23063	1.71461	3.15793	2.06998	2.103	1.34166	2.21872	0.626094	0.830841	2.16392	0.833524	2.02124	2.17258	1.07933	1.9153	0.74039	2.07391	1.51617	1.61177	0.997422	1.50887	0.708967	1.20247	1.63192	1.13803	0.814683	1.29401	1.3947	0.946556	0.885259	0.403848	1.60831	1.18673	1.41974	0.933977	0.736739	1.45196	0.982688	0.613331
	2.19879	0.932661	1.34636	2.64685	1.56486	1.60522	1.38729	1.80631	0.779199	0.965108	2.22947	0.951518	1.8673	2.44097	1.23581	1.94956	1.05709	1.81858	1.40608	1.36862	0.984833	1.39896	0.643928	1.08274	1.27593	0.879756	0.994432	1.24801	1.4479	1.01239	0.744963	0.500145	1.56709	1.10472	1.23307	1.03059	0.836363	1.15142	0.804209	0.863995
	2.63217	1.35639	1.68737	2.79736	1.28138	1.90633	1.52823	2.16376	0.530488	1.03247	2.27857	0.759072	1.73248	2.25321	1.32088	1.97961	1.0482	1.61471	1.35674	1.23206	0.918731	1.32492	0.529077	1.34317	1.16961	1.10237	0.671854	1.18301	1.26689	0.655495	1.19085	0.700794	1.28464	1.05019	1.34281	1.21583	0.837317	1.18738	1.08779	0.688891
	2.64744	1.30008	1.52991	2.66093	1.62941	1.81339	1.28431	1.90311	0.779752	0.942004	2.42074	0.644059	1.91459	2.12981	1.33329	1.81257	1.11363	1.77784	1.31706	1.06999	1.08346	1.43274	0.265239	1.45234	1.0354	1.23983	0.670487	1.54735	1.07329	0.942482	0.892265	0.58417	1.19661	1.0706	1.2233	1.07621	0.673042	1.46299	0.643347	0.669371
	2.39018	0.957717	1.46161	2.4524	1.69291	1.62526	1.42917	2.02632	0.720816	0.903513	2.41338	0.608701	1.98193	2.14723	1.24863	1.89377	0.888916	1.60935	1.48289	1.31117	1.06452	1.40954	0.550952	1.29714	1.2672	1.13806	1.14192	1.19075	1.30143	0.845463	0.884851	0.789881	1.07847	1.20273	1.50134	1.18561	0.858164	1.32804	0.858264	0.49745
	2.37672	1.07292	1.62712	2.33675	1.77437	1.66676	1.44173	1.79146	0.902315	0.956921	2.29156	0.83177	1.95439	2.01043	1.50384	1.95035	1.00183	1.98402	1.44247	1.83756	1.10334	1.35114	0.593236	1.32463	1.33221	1.32284	0.876775	1.66064	1.22944	1.13093	0.762068	0.825197	1.34681	0.915631	1.35164	1.24152	0.942063	1.20761	0.830954	0.556724
	2.21183	0.808683	1.62111	3.01916	1.50137	1.56499	1.1403	1.81045	0.957654	0.923559	2.52318	0.865956	1.92811	2.08712	1.62278	1.95625	0.916835	1.68417	1.40205	1.32689	1.05266	1.37577	0.587184	1.314	1.38118	1.15272	0.70837	1.73951	0.831967	1.02347	0.993554	0.878321	1.17141	1.06879	1.49814	1.02084	0.743983	1.28403	0.912957	0.555116
	2.25954	0.697829	1.42571	3.02446	1.62596	1.82393	1.14762	1.89807	0.646866	0.95348	2.41712	0.65957	1.83357	2.2632	1.41423	1.92041	0.93543	1.73896	1.62671	1.57761	0.800835	1.34458	0.421265	1.11132	1.25629	1.31736	0.694133	1.273	1.18468	0.756798	1.14501	0.729914	1.39558	0.816304	1.28103	1.06652	0.717881	1.23695	0.800251	0.626492
	2.33221	0.837823	1.6693	3.44904	1.4927	1.89695	1.36162	1.95559	0.715184	0.735716	2.42336	0.809061	1.69706	2.31209	1.15989	1.82201	1.02604	1.51577	1.58895	1.12179	1.0143	0.834354	0.721963	0.998859	1.19218	1.33612	0.589717	1.32054	0.678593	0.928046	0.889211	0.509027	1.454	1.03353	1.10832	1.07031	0.949119	1.31341	0.849432	0.63065
	2.49519	0.802828	1.82343	2.81294	1.96172	1.63262	1.61259	1.82848	0.691095	1.04139	2.40401	1.29255	1.89809	2.45682	1.17371	1.85003	1.14015	1.70167	1.73746	1.29933	0.896229	1.11419	0.660217	0.929911	1.04759	1.09779	0.761532	1.42206	1.04597	0.516416	0.937325	0.662842	1.2868	1.01746	1.1049	0.992961	0.657348	1.20744	0.969378	0.802777
	2.46517	0.830278	1.65918	2.91196	1.53862	1.86234	1.10436	1.81545	0.855381	1.22663	2.30268	0.744435	1.81542	2.42172	1.20943	2.14551	0.965025	1.49391	1.72572	1.15314	1.08343	0.862666	0.437842	1.14947	1.00496	1.21746	0.695183	1.45331	0.823015	0.747875	1.13927	0.527181	1.14471	1.02531	1.09106	1.19894	0.840895	1.06725	1.06878	0.563906
	2.73545	1.03201	1.55994	3.12346	1.49019	1.87842	1.10312	1.62043	1.06373	0.984296	2.46719	0.692499	1.63965	2.49045	1.41237	2.06526	1.21625	1.66747	1.42388	1.34928	0.835144	1.3067	0.639248	0.945816	1.23848	1.26974	0.448153	1.8361	0.794041	0.851759	1.09849	0.674077	1.52456	0.916612	1.3642	1.0443	0.854184	1.00379	1.39736	0.586067
	2.40608	1.22168	1.37692	3.17213	1.00137	1.82386	1.30312	2.05545	0.535557	1.29458	2.45648	0.554804	1.86636	2.2123	1.47691	2.28682	0.775019	1.62649	1.3214	1.48208	0.925484	1.17483	0.458837	1.14745	0.854871	1.38659	0.862049	1.67575	0.753714	0.818377	1.35007	0.779011	1.6696	1.17096	1.06349	1.35745	0.983313	1.36655	0.996534	0.39733
	2.45812	1.07751	1.37124	3.30301	1.06211	1.68709	1.30412	1.76971	1.02375	0.926103	2.62237	0.783695	2.14322	2.25443	1.77336	1.90134	0.744813	1.92619	1.18947	1.45966	1.1826	1.38615	0.414265	1.07969	1.30549	1.09344	0.522802	1.74023	0.563028	1.27288	0.851516	0.509845	1.75429	1.14702	0.96453	1.1463	0.985586	1.11525	1.03325	0.35682
	2.18163	1.14312	1.34161	2.71514	1.20871	1.85886	1.41416	1.73105	0.92387	0.889812	2.72782	0.648763	2.18036	1.93508	1.40397	2.0846	0.692206	1.64128	1.68474	1.47502	1.22911	1.24597	0.342409	1.43185	0.900863	1.37939	0.412654	2.24993	0.540844	1.07526	1.2317	0.471355	1.39784	0.897996	1.28358	1.16949	0.938257	1.22623	1.04142	0.425078
	2.45175	0.921807	1.43773	2.57278	1.63289	1.88785	1.32733	1.76588	0.726528	1.02764	2.41008	0.93839	2.08264	2.30114	1.3279	2.03837	0.883367	1.76553	1.569	1.46014	1.0642	1.56782	0.531651	0.840805	1.50851	1.27731	0.571504	1.80379	0.823957	1.13072	1.46601	0.627784	1.52261	0.955136	1.31411	0.954868	0.649986	1.16692	1.11329	0.551679
	2.27722	1.04658	1.02386	2.93447	1.23433	2.02739	1.22954	2.0134	0.734704	1.08766	2.86301	1.19696	2.4513	2.06704	1.421	1.88714	0.98826	1.67461	1.33204	1.77737	0.861789	1.09578	0.430585	0.785657	0.961259	1.1958	0.717113	1.70423	0.718276	1.25243	1.34934	0.691465	1.51946	1.08263	0.970088	1.19254	0.782077	1.27521	0.800905	0.752289
	2.45531	1.00769	1.62603	2.70268	1.12476	2.04055	1.46184	1.97807	0.765035	1.20369	2.70893	0.951137	2.03679	2.20807	1.27345	1.88268	0.676447	1.48241	1.32895	1.67016	1.13778	1.28892	0.628031	1.287	1.28399	0.966824	0.771179	1.69069	0.786007	1.04134	1.44989	0.868261	2.1262	0.869803	1.18705	1.3448	0.756677	1.18289	1.14616	0.382076
	2.24702	1.38287	1.58866	2.44281	1.19281	2.15562	1.37222	2.08062	0.592362	1.30435	2.51304	0.890171	1.79994	2.48206	1.50177	1.95328	0.690554	1.627	1.53412	1.36456	1.11492	1.25787	0.431571	1.03719	1.20777	1.55154	0.566199	2.1648	0.73827	1.13571	1.05035	0.753491	1.82135	1.18855	1.08566	1.04789	1.01188	1.21019	0.949914	0.602526
	2.04095	0.852572	1.63268	2.29705	1.4772	1.99126	0.938043	2.07819	0.788953	1.10032	2.51622	0.950517	2.0118	2.35805	1.62317	1.78579	0.699093	1.51032	1.31043	1.59843	1.07763	1.15101	0.711581	1.12376	0.982225	1.36771	0.547514	1.8261	0.567586	1.08353	0.94629	0.720766	1.78522	1.09775	1.25393	0.917028	0.857207	1.22418	0.872169	0.408538
	2.42144	1.00193	1.70641	2.07605	1.69107	1.84525	1.23288	1.65104	1.04815	1.27231	2.20247	0.906082	2.03919	2.15987	1.26243	2.0619	0.717593	1.82167	1.58376	1.57824	0.714419	0.795731	0.452299	0.811817	1.13952	1.05575	0.428712	1.69827	0.987983	0.793165	1.0735	0.636919	1.64571	1.47186	0.928049	1.10604	0.937553	1.39506	0.901199	0.509726
	2.51318	0.686496	1.78956	2.49969	1.14661	2.20524	1.02682	2.01452	0.70897	1.16976	1.7962	0.895633	2.11265	1.72929	1.24776	2.46294	0.720091	1.72536	1.56039	1.78205	0.955792	1.1014	0.458114	0.919544	1.19827	1.43369	0.49522	1.88851	0.677669	1.21862	0.921356	0.579136	1.89546	1.14442	0.966441	1.23272	1.10053	1.15337	0.850535	0.605335
	2.22502	1.03433	1.62842	2.41117	1.44321	2.00302	1.14671	1.77465	0.997396	1.13013	1.99054	0.84065	2.15554	2.30458	1.19316	2.20779	0.671812	1.402	2.10373	1.65229	0.959139	1.5493	0.373743	1.13324	1.18248	1.35286	0.756301	2.17031	0.602516	1.57181	1.07435	0.835931	1.51368	1.01357	1.06953	1.15767	0.708385	1.14491	1.05758	0.724619
	2.30506	1.25871	1.79867	2.91915	1.32361	1.7558	1.38003	1.72271	1.01088	0.914236	2.24459	0.981474	1.7001	2.24172	1.42994	2.12548	0.70041	1.73484	1.46445	1.70827	0.612896	1.09953	0.478389	1.30071	0.588267	1.37843	0.704034	2.09557	0.59315	1.06894	1.08431	0.901452	1.54226	0.805922	1.09729	1.19393	0.877293	1.22017	1.01557	0.492816
	2.5606	0.801387	1.75154	2.49642	1.42163	2.15295	1.22593	1.75996	0.843516	0.94503	2.07474	0.910233	1.84296	2.20325	1.06683	2.13907	0.728369	1.75844	1.74963	1.46095	1.10461	1.2248	0.358673	0.80949	1.07129	1.06354	0.833673	2.49016	0.842522	0.872317	1.20082	0.740995	1.4847	0.848475	1.29415	1.20812	0.708214	1.03757	1.32469	0.542222
	2.61266	0.973931	1.42804	3.03889	1.18925	1.77808	1.50245	2.04228	0.942542	1.07914	2.44955	0.722985	2.02965	2.23809	1.4077	2.09897	0.869074	1.91728	1.39233	1.49683	0.837054	1.21493	0.694185	1.12612	1.09464	1.4366	0.592896	2.2626	0.75652	1.17932	1.42327	0.629628	1.63005	1.08532	1.36243	1.23589	0.802561	1.07201	1.47314	0.166889
	2.45769	0.995259	1.71594	2.91712	1.3913	2.10107	1.32424	1.69371	0.791524	1.05203	2.14761	0.74699	1.8419	2.55289	1.23475	1.75369	0.89166	2.04362	1.56602	1.46449	1.05292	1.25394	0.609056	1.17307	0.896748	1.08013	0.801158	1.70757	0.886274	1.34656	1.08211	0.758944	1.27785	1.29368	1.09629	1.22646	0.576076	0.987193	1.14066	0.411495
	2.1622	1.08441	1.42708	2.53426	1.25611	1.96635	1.31063	1.53651	0.738158	0.893984	2.21032	0.757634	2.37289	2.31368	1.75802	1.97254	0.765487	1.96833	1.32582	1.86916	1.17323	1.2113	0.748012	1.15178	1.12473	1.11007	0.797101	1.87997	0.823535	1.46871	1.79898	0.673291	1.75435	1.00075	1.61255	0.967574	0.736813	1.42829	0.779971	0.542476
	2.50252	1.15363	1.43597	2.80849	1.07282	1.87641	1.14268	2.01609	0.71321	0.919167	1.98129	0.938997	1.92282	2.031	1.48847	1.59427	1.03507	1.44186	1.3333	1.50547	1.03891	1.32861	0.581501	1.60714	0.95414	0.959902	0.863707	2.03177	0.596653	1.09977	1.26004	0.695979	1.83057	1.04734	1.07633	0.846851	0.929584	1.24711	0.937867	0.303645
	2.45286	1.23297	1.43356	2.7907	1.54745	1.86244	1.11018	1.7338	0.714354	0.898382	1.94613	1.27301	1.86878	2.26706	1.48159	1.95989	1.21107	1.95772	1.56285	1.60425	1.04297	1.41356	0.398812	1.33275	1.01578	1.1433	0.507595	1.92537	0.864363	0.977326	1.02387	0.676768	1.84667	0.944808	1.60469	1.02529	0.66617	1.18089	0.921593	0.427725
	2.44534	1.04795	1.89984	2.65107	1.51457	2.11091	1.17248	2.00814	0.658567	1.21198	2.19853	0.968542	2.13902	2.36073	1.23206	1.96386	0.950803	1.82262	1.1454	1.63018	1.33618	0.769611	0.414674	1.15849	1.06058	1.52155	0.369291	2.24673	0.862359	1.02359	0.965893	0.680049	1.79479	1.1175	1.15488	0.841609	0.756857	1.27189	0.981303	0.368373
	2.3835	1.21259	1.57278	3.08676	1.4112	1.65844	1.27487	2.02497	0.488324	1.12159	2.31386	0.786528	2.32009	2.60083	1.45546	2.04641	0.800568	1.55269	1.4925	1.30113	1.08902	1.00899	0.554233	1.07779	0.805959	1.48901	0.783008	2.05437	0.561165	1.26575	0.799732	0.481368	1.63347	1.16164	1.20651	1.1812	0.677172	1.3128	0.604516	0.390911
	2.35728	0.990612	1.55215	2.95067	1.22659	1.90331	1.46995	2.11486	0.697049	0.874846	2.01808	0.973908	1.80316	2.53554	1.3669	1.66629	1.10154	1.66362	1.03745	1.28858	1.22247	1.01331	0.762702	1.12375	1.2634	1.50051	0.676091	1.90156	0.850114	1.27261	0.920235	0.559243	1.50685	1.08108	1.26573	1.27727	0.684345	1.54874	0.875857	0.665983
	2.34005	1.1771	1.48163	2.72506	1.05631	1.73284	1.26137	2.05117	0.762165	0.93824	2.17358	0.792568	2.03827	2.92967	1.35694	1.59291	0.808698	1.92679	1.59785	1.46579	1.23577	1.1265	0.577701	0.781509	1.24187	1.6099	0.75285	2.219	0.635613	1.37587	0.91366	0.444023	1.77625	1.14984	0.953444	0.86029	0.947305	1.68217	0.902191	0.769526
	2.51668	0.974482	1.67386	2.65673	1.52392	1.65851	1.04862	1.82204	0.841842	1.12548	2.56299	1.01783	2.07362	2.85016	1.96234	2.02919	0.901788	1.6848	1.68023	1.30695	1.13549	1.05444	0.346532	1.46678	0.992784	1.1655	0.951072	2.1242	0.665427	1.36293	1.38265	0.759866	1.75451	0.669299	1.21657	0.814978	0.873247	1.17298	1.28609	0.623691
	2.17915	1.05881	1.53846	2.61014	1.48281	1.72498	1.10986	2.01657	0.755025	0.943561	2.49864	0.910007	1.75087	3.08277	1.30794	1.65777	0.975523	1.54175	1.32102	1.47413	0.765007	1.12687	0.7701	0.991528	1.24371	1.18105	0.883186	1.94654	0.767932	0.794267	1.16737	0.643895	1.75157	0.797491	1.3536	1.06826	0.70085	1.30732	0.788024	0.542911
	2.76283	1.18192	2.1195	2.31498	1.65178	1.67262	1.21164	1.87879	0.837748	0.838686	2.49298	0.877424	2.30539	2.75266	1.44928	1.95594	0.968036	1.69295	1.39485	1.65023	0.951354	0.88267	0.456786	1.14161	0.870725	1.29411	0.821421	1.95807	0.738866	1.18519	0.885977	0.632542	1.34601	1.0375	1.39663	0.903551	0.906816	1.34853	0.890496	0.551356
	2.29587	0.741997	1.76523	2.60211	1.5458	1.59395	1.32467	1.70561	0.562064	0.726393	2.15479	0.875413	2.02688	2.63339	1.44611	1.72806	0.945306	1.68108	1.58736	1.43862	0.762459	0.703314	0.640641	1.07984	1.02154	1.15842	0.850102	1.92978	0.719101	1.24298	0.958993	0.365103	1.59999	0.969823	1.16756	1.13673	0.833724	1.11845	0.744906	0.745796
	2.81927	1.03517	1.80466	2.81164	1.6332	1.54071	1.21324	2.07601	0.509844	0.734684	2.50519	0.803125	2.07901	2.47711	1.54294	1.64417	0.824508	1.44018	1.65369	1.25052	0.779979	1.20455	1.1214	1.34306	1.07774	1.53255	0.51164	2.06265	0.78339	1.2839	0.956661	0.437847	1.46079	1.07846	1.18134	0.835989	0.949475	1.4491	0.89731	0.447599
	2.74391	1.18351	1.58652	2.92106	1.87539	1.87961	1.2311	1.78755	0.691678	0.929461	2.59351	0.908085	1.96328	2.39668	1.76956	1.80383	0.419793	1.37422	1.54876	1.333	1.05262	1.06953	0.622365	1.38966	0.830375	1.11952	0.811272	1.59914	0.891923	1.01431	1.37319	0.447005	1.70707	1.14274	1.25024	0.986415	1.08962	1.34555	1.00881	0.595853
	2.54418	1.11876	1.69986	2.85389	1.54995	2.22436	1.39923	2.05857	0.575526	1.07527	2.56791	0.84111	1.98342	2.76734	1.50236	1.64594	0.90466	1.32938	1.43776	1.60392	0.83711	0.799795	0.555717	1.15235	0.9648	1.44109	0.563479	2.35831	0.514668	1.35498	1.16214	0.898097	1.45575	0.753313	1.02022	0.973109	0.851718	1.3639	0.963568	0.701909
	2.54668	1.11605	1.64959	3.10082	1.65328	2.03697	1.04197	2.13317	0.700951	1.09989	2.32807	0.754743	1.87151	2.68941	1.59972	2.13589	0.934721	1.33568	1.30052	2.0159	0.622515	0.849966	0.75067	0.911503	1.1297	1.30753	0.670569	2.35073	0.750193	1.26371	1.09112	0.551578	1.4237	1.03792	1.03703	1.07525	0.88279	1.23193	1.1231	0.66203
	2.7599	1.02532	1.83273	3.00807	1.56151	1.67641	1.38456	2.17835	0.850334	0.902788	2.14642	0.712305	2.13329	2.24078	1.6103	1.85709	1.26475	1.83542	1.21024	1.82072	0.880209	1.05405	0.623334	1.31678	1.40974	1.21904	0.526282	2.10066	0.932287	1.31676	0.923324	0.632455	1.55498	0.921075	0.924835	1.0857	1.16705	1.27286	1.02495	0.466216
	2.22511	1.20787	1.7354	3.08287	1.63362	1.90435	1.17479	2.24268	0.98954	0.974729	2.51642	1.08023	1.76009	2.81099	1.42393	2.18274	0.956241	1.5808	1.34373	1.81862	0.941839	1.14902	0.510597	1.16303	1.16198	1.45283	0.820202	1.94089	0.709393	1.26722	1.19389	0.6628	1.46383	0.787633	1.24766	1.03625	1.22423	1.29534	0.891828	0.831873
	2.62458	0.810172	1.93242	2.60793	1.61666	1.67647	1.05817	2.12651	0.725866	1.15215	2.65167	0.917009	1.89559	2.75421	1.60074	2.13078	0.793069	1.45918	1.60379	1.87463	0.98265	0.934593	0.478533	1.35349	1.13984	1.22069	0.486235	2.42863	0.766575	1.45714	1.15554	0.788762	1.24165	0.886293	0.979865	1.04762	1.14987	1.63128	0.874869	0.906418
	2.54292	0.963273	1.9832	2.73671	1.75522	1.60311	1.17448	2.36946	0.662738	1.07421	2.45846	0.714145	1.80711	2.45471	1.46657	2.56076	1.30182	1.57476	1.89584	1.59648	1.04376	0.96057	0.560481	1.40855	0.896567	1.06182	0.523092	2.14112	0.338655	1.23047	0.929701	0.732849	1.47159	0.926656	1.32123	1.0897	0.703842	1.52952	0.807113	0.911784
	2.49573	0.832756	1.75385	2.5495	1.92466	1.84688	1.20655	2.25816	0.463133	1.01145	2.30583	1.02734	1.62946	2.64266	1.25551	2.00504	0.883851	1.66494	1.7317	1.78984	1.16719	0.920247	0.303894	1.03953	1.08131	0.78628	0.793456	1.8778	0.908859	1.50339	1.07506	0.894899	1.58115	0.960389	1.25494	0.761861	0.576745	1.41326	0.707745	0.809628
	2.18733	1.07809	1.7714	2.7532	1.57304	1.9447	1.23256	2.15926	0.651135	1.07195	2.36239	0.887789	1.73791	2.65827	1.37092	2.01754	0.893774	1.7189	1.3088	2.03852	1.11408	1.4445	0.331975	1.15835	1.01157	1.37086	0.723149	1.66256	0.535415	1.15217	1.18256	0.507651	1.7193	0.792805	1.10651	0.701248	0.861502	1.43846	1.14047	0.908312
	2.24251	1.27757	1.66613	2.86181	1.56243	2.07376	1.23781	2.03619	0.415092	1.25726	2.31655	1.02202	1.9698	2.56263	1.40118	2.16253	0.945564	1.76115	1.37094	1.91185	1.00188	1.25809	0.238783	1.10919	1.18983	1.18858	0.747161	2.117	0.77346	1.41262	0.933295	0.695926	1.24214	0.917665	1.00644	1.08177	0.893581	1.53426	0.700192	0.845302
	2.20689	1.24754	1.60263	3.11886	1.75799	2.07894	1.4543	2.16914	0.631751	1.00031	2.50007	1.01708	2.25208	2.11269	1.38089	1.87123	1.16615	1.7395	1.26206	1.83258	0.895255	1.3162	0.319591	1.22281	0.868321	1.30317	0.814455	1.93377	0.555941	1.09368	1.28484	0.800361	1.41999	0.765333	0.806015	0.687335	0.770667	1.46668	0.726443	0.705664
	2.93833	1.49365	1.65421	3.01661	1.72143	1.9062	1.50774	2.28046	0.805008	1.14105	2.73844	0.635978	2.13209	2.4906	1.73469	1.8513	1.00052	1.39693	1.42653	1.71298	1.06735	0.898619	0.380127	1.26346	0.832962	1.69092	0.847471	2.02364	0.586339	1.64365	0.992687	0.589274	1.79097	0.984084	1.24534	1.11868	0.66641	1.53373	0.970095	1.06051
	2.43342	1.11188	1.67531	3.03704	1.67012	2.0722	1.22549	2.28037	0.659846	0.99635	2.76499	0.722228	2.12832	2.53062	1.63329	1.96003	0.885887	1.96479	1.38428	2.04408	0.953382	0.928078	0.476527	0.98758	0.77013	1.40397	0.823449	2.00234	0.316152	1.50024	0.972971	0.573778	1.43974	1.40309	1.10541	1.09679	0.871389	1.37469	0.687731	0.74685
	2.75347	1.12347	1.53205	3.08923	1.46364	1.88625	0.987483	2.30237	1.01146	1.04586	3.03535	1.23741	1.94202	3.11199	1.52818	1.92994	1.31403	1.97099	0.834249	2.12379	1.08773	1.02299	0.358882	0.853959	0.909852	1.34223	0.698612	1.78213	0.437862	1.32415	0.865191	0.50246	1.51925	0.955652	1.0556	1.12832	1.0688	1.49096	0.691287	0.797657
	2.47799	1.06953	1.54957	2.77555	1.33135	1.921	1.4148	1.93884	0.988833	0.951962	2.71583	0.944483	1.96951	2.89432	1.53286	1.76215	1.00653	1.49616	1.03075	1.61013	0.914423	1.24638	0.233569	1.09452	0.871374	1.62994	0.905649	1.88354	0.561615	1.51331	0.824554	0.519181	1.37738	1.33108	0.630564	1.44813	0.985128	1.44969	0.760517	0.614315
	2.59155	1.26126	1.39125	2.98176	1.50436	2.2432	1.23445	1.86343	0.654239	0.855973	2.79308	1.02101	1.73367	2.78767	1.62683	1.58589	1.00761	1.65968	0.868944	1.72366	1.08545	1.14624	0.317517	1.21097	1.2919	1.10873	0.752197	1.75646	0.930079	1.29552	0.775483	0.65344	1.30807	0.662752	0.895694	0.806547	1.33711	1.19467	0.757375	0.687028
	2.8757	0.947716	1.39427	3.09098	1.47236	1.94063	1.13262	2.25589	0.810983	0.99345	2.62795	0.948911	1.78455	2.54961	1.31882	1.70599	0.703579	1.71531	0.754378	1.8476	1.16536	0.892149	0.568402	1.10929	0.839188	1.81166	0.68548	2.19283	0.460325	1.48913	0.850031	0.601515	1.51554	1.12052	0.958122	1.11415	0.771554	1.50403	0.956558	0.726408
	2.58004	1.23089	1.57959	3.00307	1.9052	1.98888	0.989717	2.07597	0.702546	0.939422	2.48842	1.17373	1.68723	2.43299	1.3561	1.91917	0.764838	1.28191	1.02376	1.88129	0.879135	1.33588	0.646292	1.38914	1.02472	1.78583	0.499335	2.06881	0.734424	1.44055	1.20625	0.594483	1.49206	1.06343	0.682413	0.730184	0.975717	1.03291	0.88918	0.760516
	2.70716	1.1312	1.6692	2.96358	1.51498	1.80964	1.08247	2.10613	0.775873	0.824095	3.00258	0.812203	1.91043	2.44807	1.50967	1.60636	0.828837	1.53125	1.16657	1.60011	0.848696	0.909193	0.675115	0.952331	1.06767	1.34484	0.480324	2.14318	0.764101	1.22941	1.24989	0.520611	1.98462	0.968445	0.843818	0.880758	1.11896	1.46719	0.968645	0.692314
	2.57598	1.06112	1.65021	2.96184	1.39783	1.83784	1.21735	2.10507	0.669231	1.40638	2.517	1.08476	1.43263	2.2512	1.51439	1.8577	0.862529	1.55217	0.962246	1.97955	0.88497	1.08948	0.327462	0.920321	0.958097	1.84668	0.487694	1.96324	0.505496	1.25975	1.23942	0.505791	1.64666	0.884858	1.00298	0.911743	0.847991	1.47191	1.33294	0.782698
	2.4328	0.935629	1.67899	3.14576	1.2721	1.99641	1.1735	2.41536	0.409157	1.14349	2.69817	0.624309	1.84553	2.34331	1.81401	1.74193	0.559892	1.86787	1.11377	1.86554	0.94479	1.23801	0.569097	1.29749	0.963674	1.55469	0.454591	2.10528	0.805132	1.36252	0.808996	0.811723	1.53009	0.872903	0.76304	0.972709	0.790052	1.2406	1.15672	0.498948
	2.73322	0.842341	1.80061	3.16061	1.45873	2.00417	1.0863	2.36152	0.775059	1.13913	2.62687	0.858432	1.37682	2.02499	1.69294	1.89134	0.945157	1.90122	0.780119	1.76381	0.924785	1.12775	0.704667	1.11464	0.919536	1.59532	0.348718	2.17705	0.678826	1.50859	1.1617	0.724796	1.46561	1.1307	0.85995	1.14072	0.723502	1.57318	0.944953	0.99008
	2.3561	1.07953	1.37972	3.55733	1.65027	1.6452	1.22936	2.20598	0.723557	1.02191	2.84883	0.718113	2.07252	2.19652	1.29648	2.24242	0.959498	1.88574	1.04938	2.0636	1.16091	1.02507	0.656057	1.22943	0.625131	1.33465	0.560084	1.97171	0.452068	1.40463	1.09445	0.663231	1.40209	0.8597	0.995032	0.781098	0.659058	1.39561	1.03677	0.512396
	2.36754	0.819343	1.48661	3.1207	1.81125	1.98695	1.14536	1.65988	0.7324	1.08227	2.48487	0.736904	1.6285	2.34804	1.40323	1.62616	0.976437	1.91255	1.01731	2.05119	1.17158	1.12551	0.796844	1.35896	0.890322	1.3651	0.792706	1.91451	0.66264	1.56212	1.20904	0.731341	1.61615	1.16104	0.96868	0.804867	0.919789	1.38405	1.0725	0.745397
	2.44586	0.944451	1.5815	2.84616	1.62758	1.8019	1.39256	1.93586	0.853647	1.08254	2.52328	1.0034	1.39837	1.87856	1.72704	1.63971	1.08242	1.55425	1.01184	1.85798	1.22336	1.16635	0.651651	1.20756	0.767616	1.55233	0.687869	2.06749	0.683312	1.55963	1.19276	0.662667	1.39693	1.00462	0.731189	0.927253	0.693925	1.48484	0.788475	0.732071
	2.35169	0.994812	1.63416	2.8134	1.4667	1.49485	1.2449	1.81056	0.604967	0.990097	2.57561	0.685833	1.58153	2.16899	1.61975	1.40264	1.08286	1.45404	0.967947	1.84084	1.1841	1.59481	0.760698	1.5599	0.824348	1.74549	0.826523	2.02095	0.596577	1.28004	1.41582	0.867805	1.6415	1.04065	0.749721	1.00323	0.71915	1.13502	0.825597	0.653339
	2.39968	1.26765	1.69025	2.98292	1.05046	1.79886	1.13385	1.87848	0.599085	1.19476	3.02181	0.648472	1.72314	2.53688	1.66004	1.72764	1.18501	1.38699	1.28914	1.47301	0.890383	1.1813	0.609847	1.01633	0.947832	1.80041	0.481168	2.06789	0.649509	1.31193	1.28004	0.433769	1.62384	0.963544	1.08274	0.659231	0.934965	1.40578	0.788656	0.623871
	2.39942	1.14606	1.78318	2.8509	1.21805	1.45847	1.41198	2.11526	0.777175	1.32951	2.82653	0.87814	1.883	1.98803	1.65779	1.68941	1.01135	1.73561	1.06316	1.67693	1.23715	1.20196	0.762241	1.30553	1.007	1.82477	0.652163	1.93365	0.755555	1.46942	1.41699	0.462421	1.36476	0.769378	1.01801	0.95407	0.993014	1.39353	1.03204	0.696173
	2.65082	0.839701	1.6334	3.32267	1.31386	1.87284	1.09103	1.95034	0.552299	1.21109	2.2632	0.786663	1.78388	1.81039	1.37273	1.61098	1.04528	1.20939	1.28263	1.44361	1.09315	1.0602	0.687375	1.02666	0.960228	1.75925	0.667483	1.86797	0.927349	1.38776	1.27605	0.711383	1.32981	0.765297	1.04178	0.854182	1.0034	1.64899	0.98876	0.936439
	2.5221	0.887638	1.54268	2.87435	1.36176	1.81428	1.25782	1.71326	0.485759	0.908063	2.50008	0.687515	1.76881	1.97061	1.42656	2.14207	0.964339	1.33161	1.22245	1.58159	0.767754	1.38352	0.912249	1.05527	1.12741	1.7947	0.883989	1.82478	0.769294	1.41374	1.24773	0.844131	1.6004	0.80532	1.31194	0.948985	0.849236	1.63301	1.02225	0.711116
	2.83953	1.17281	1.76278	3.43731	1.49602	1.96582	1.18301	1.90833	0.495395	1.11849	2.64064	0.90644	1.48055	2.12166	1.51827	1.78461	0.946834	1.76426	0.847743	1.71239	1.12521	1.24784	0.890823	1.07793	1.0833	1.6362	0.647301	2.30855	0.734199	1.28929	1.483	0.524631	1.4559	1.22045	0.987296	0.905125	0.916932	1.17882	0.680375	0.601824
	2.24889	1.2445	1.62404	2.39962	1.58579	2.11522	1.06353	1.7041	0.398466	1.01287	2.68777	0.776714	1.5119	1.86201	1.72673	1.61948	0.968226	1.63578	1.05663	1.89913	0.794676	1.57372	0.731796	1.08887	1.33687	1.60764	0.758037	2.03711	0.581009	1.36115	0.999323	0.781037	1.35116	0.921023	0.929247	0.875752	0.639512	1.42497	0.592304	0.825942
	2.41609	1.08736	1.83679	2.7309	1.45629	2.04302	1.16105	1.95085	0.610607	1.09273	2.46483	0.794949	1.6489	1.79062	1.73332	1.75319	0.854403	1.83291	0.949193	1.72872	1.12848	1.32781	0.238618	1.15608	0.943977	1.69688	0.705575	2.07834	0.690817	1.37544	1.18595	0.622974	1.79017	1.04555	1.31931	0.93418	0.728731	1.25185	0.933702	0.559202
	2.39482	1.3011	1.79145	2.63436	1.04699	1.99572	1.14738	1.98186	0.377457	1.12534	2.5884	0.886333	1.70839	2.04465	1.40373	1.81427	0.891279	1.65044	1.11183	1.81694	0.56991	1.103	0.988771	0.823385	0.765085	1.38635	0.76329	1.64422	0.664792	1.07951	1.11491	0.827058	1.65014	1.08844	0.861942	0.928984	0.740555	1.46374	1.08129	0.456007
	2.22232	1.01541	1.85265	2.80663	1.47851	2.00563	1.17982	2.07324	0.38238	1.09768	2.72925	0.987724	1.72551	1.99689	1.55463	1.45656	1.28848	1.57462	0.69385	1.79119	1.25557	0.924433	0.868617	0.89763	1.08123	1.21322	0.722191	1.89018	0.625714	1.48375	0.975033	0.949716	1.56343	0.782459	1.15715	0.704757	0.871268	1.46638	1.07	0.843385
	2.40152	1.46166	1.58172	2.58137	1.00172	1.86984	1.12213	1.81057	0.754604	1.29066	2.61903	0.586918	1.87168	2.1997	1.52644	1.46528	1.20447	1.53261	1.11602	1.76025	1.0595	1.36097	1.01168	0.867882	1.28261	1.67509	0.734652	1.9653	0.594185	1.3161	0.938216	0.559739	1.57907	0.998519	1.19591	0.726909	1.08925	1.38106	0.507959	1.17161
	2.27959	1.26141	1.42729	2.91317	1.27015	2.05198	1.17802	2.07344	0.264275	1.10042	2.56839	0.79443	1.65084	2.58628	1.55328	1.67034	1.1959	1.64967	1.18716	1.93173	0.765633	1.34766	0.596674	0.806012	1.40649	1.68747	0.828352	1.74246	1.10118	1.26678	1.26026	0.41056	1.49662	0.938583	0.955284	0.89969	0.894087	1.14827	0.58606	0.647688
	2.41131	1.33382	1.54985	2.94002	1.61616	1.66173	1.34875	1.97279	0.434001	0.970184	2.90898	0.868683	1.83056	2.34263	1.53065	1.35648	1.10174	2.00533	0.935072	1.84136	0.666869	1.14175	1.0574	0.982482	1.07494	1.53164	0.691537	1.99293	1.093	1.61449	1.42203	0.591998	1.40076	0.898436	0.950693	0.870089	1.09359	1.43431	0.895135	0.727081
	2.0321	0.981898	1.55376	2.80698	1.36335	1.64935	1.32382	2.0561	0.631116	1.33881	2.69186	0.830966	1.80769	2.47539	1.48733	1.93926	1.09336	1.73259	0.694218	2.16316	0.899324	1.46746	0.702626	0.892473	1.07392	1.24117	0.547141	1.96756	1.16906	1.12177	0.98859	0.487343	1.35149	0.80877	1.18703	0.986806	1.04481	1.4761	1.04677	0.816345
	2.37666	1.33849	2.06995	2.89293	1.4712	1.59112	1.08072	2.11385	0.629273	0.903772	2.06212	1.1883	1.65015	2.52867	1.41457	1.27366	1.15784	1.38143	0.977284	2.04643	0.632628	1.13435	0.926893	1.19133	1.00744	1.25079	0.47213	1.82432	0.690706	1.37422	1.0942	0.660102	1.19574	0.555036	1.08972	0.819082	1.15709	1.37818	1.03989	0.475373
	2.61642	1.66369	1.93388	3.08308	1.29549	1.88722	1.16039	1.88039	0.565343	0.971602	2.6835	0.855599	1.73555	2.5347	1.52931	1.96915	0.883211	1.53498	0.661783	2.04023	0.77588	1.35086	0.717129	1.31759	0.956727	1.33173	0.310093	1.94723	0.964454	1.53226	1.21956	0.564466	1.34651	1.31527	0.939945	0.993921	0.930584	1.37631	0.95432	0.548356
	2.45177	1.13834	1.82607	3.2232	1.28275	1.8613	1.29552	2.23421	0.692869	1.15013	2.62129	0.999074	1.52617	2.24922	1.26066	1.86943	1.08861	1.55191	0.547843	2.00637	0.879385	1.32853	0.695863	1.32705	0.74153	1.13816	0.931175	1.5439	1.39198	1.11415	0.787287	0.463406	1.17008	0.857536	0.829811	0.993152	0.706811	1.36729	0.819032	0.488911
	2.64195	1.31095	1.86673	3.04882	1.27437	1.66907	0.974145	2.02749	0.668965	0.950799	2.63732	0.704553	1.57674	2.54774	1.53585	2.13442	0.894692	1.66049	0.899769	1.90224	0.622097	1.20527	0.77784	1.10452	0.926288	1.44314	0.575649	1.91956	0.777231	1.16314	0.828566	0.111859	0.929947	1.04002	0.742344	0.703201	0.761326	0.907194	1.11944	0.391412
	2.24426	1.13649	1.94633	3.18597	1.08289	1.56121	1.2275	2.11674	0.643703	1.26354	2.61937	0.933493	1.57725	2.24786	1.30009	1.807	0.96483	1.47205	1.00618	1.88664	0.809842	1.47648	0.781725	1.23496	0.867409	1.39615	0.36212	1.65899	1.08172	1.17496	1.05115	0.565038	1.18641	0.742066	0.924547	0.831737	0.712625	1.37349	0.839983	0.731438
	2.72812	1.35995	1.96584	3.27563	1.29855	1.59961	1.24492	1.94076	0.41602	1.27634	2.23236	1.01306	1.48133	2.05321	1.43623	1.33567	1.11249	1.54071	0.842445	1.89692	0.79831	1.15663	0.915045	1.0886	0.848749	1.46682	0.56463	1.85028	0.822993	1.00561	0.760932	0.639477	1.33784	0.671877	1.10013	0.991465	0.756856	1.15135	1.1628	0.519941
	2.66214	1.05641	1.95736	2.84149	1.6971	2.07114	1.26309	2.21197	0.293258	0.87916	2.60949	0.873223	1.61085	2.30558	1.32385	1.54017	0.994274	1.0148	1.05215	2.08733	0.994808	0.876941	0.682952	1.07619	0.798347	1.42391	0.455551	2.18837	0.62594	1.26822	0.531712	0.426768	1.1519	0.642342	1.09347	1.12505	0.909704	1.52479	0.893557	0.642186
	2.24196	1.01169	1.84065	3.26172	1.54072	1.83812	1.1272	2.01098	0.699619	0.925105	2.64779	0.806961	1.64021	2.12311	1.27148	1.59699	0.853471	1.35882	0.90963	1.95931	0.756913	1.28612	0.724988	0.783707	1.1487	0.990372	0.29743	1.87205	0.801876	1.25512	1.12828	0.833742	0.879228	0.330692	1.05928	0.951065	1.06065	1.49311	0.609551	1.03451
	2.29325	0.876082	2.02106	2.90441	1.87285	1.54255	1.31855	1.84499	0.388311	0.921445	2.557	0.618155	1.77945	1.84379	1.41133	1.72031	0.93803	1.57853	0.804187	2.09726	0.868889	1.38269	0.792467	0.90117	1.01256	1.59318	0.576158	2.28536	0.916604	1.56268	0.845598	0.788152	1.09123	0.540778	0.849687	0.774614	1.13874	1.47409	1.20628	1.33566
	2.51482	0.957171	2.01487	3.09217	1.7098	1.83427	1.18878	2.02585	0.599075	1.14342	2.46749	1.13323	1.43147	1.94694	1.42189	1.7059	0.899623	1.31732	1.0955	1.76734	0.824727	1.24761	0.667174	1.13446	0.727799	1.54518	0.463929	2.22948	0.847776	1.56552	0.97942	0.872326	0.851344	0.368538	0.833468	0.777121	1.08074	1.47763	0.949384	1.14071
	2.3659	1.17185	2.17557	3.03728	1.87698	1.83888	1.34085	1.98974	0.55243	0.762787	2.46223	0.828202	1.65116	1.78884	1.48806	1.43311	0.956577	1.45307	1.2551	1.81144	0.983733	1.44199	0.796868	0.889089	1.04073	1.39795	0.517398	1.65835	0.954571	1.21852	0.970709	0.826889	1.27695	0.55337	0.960085	0.830663	0.872704	1.35691	1.07593	0.939172
	2.65201	1.17094	1.95112	3.45887	1.47173	2.0081	1.10689	1.90699	0.2592	1.11189	2.41322	1.02824	1.42811	2.00566	1.35204	1.86508	0.699351	1.44485	0.747749	1.99695	0.855882	1.2603	0.879556	0.638688	1.01674	1.12217	0.595497	1.95504	1.1978	1.21279	0.74791	0.746926	1.10938	0.461503	1.01934	0.730889	0.967794	1.42681	0.873658	0.703235
	2.04902	1.36236	1.36774	3.23567	1.11341	2.00156	1.09583	1.88907	0.40298	0.972253	2.96329	1.22741	1.44527	2.11702	1.49008	1.80867	0.860622	1.3375	1.11482	1.75846	0.839169	1.33245	0.550211	1.44051	0.826217	1.49772	0.392547	2.09691	0.95738	1.72309	1.10177	0.827806	0.922893	0.441249	0.782881	0.630444	0.978736	1.28286	0.712645	0.91702
	2.65705	1.16621	1.94375	3.23083	1.62606	1.72611	1.25081	1.86883	0.742923	0.989765	2.9287	1.2369	1.6635	1.86726	1.39153	1.76979	1.18434	1.38308	1.36928	1.68544	1.01552	1.33901	0.765571	1.27404	1.03536	1.46932	0.739371	1.68542	1.3552	1.3474	1.09048	0.995017	1.34593	0.213868	1.36944	1.03702	0.853149	1.14134	0.751948	0.728593
	2.3278	1.63993	1.53727	2.83665	1.23094	1.99776	1.14996	1.82572	0.359886	1.07999	2.76538	0.84807	1.61514	2.22286	1.53997	1.87101	1.34677	1.58655	1.27912	1.62741	0.837752	1.22236	0.896221	1.31746	0.964459	1.58617	0.262373	2.01422	0.911011	1.17345	1.01589	0.782192	1.06185	0.703576	1.2021	0.832147	1.25475	1.27046	0.681377	0.532117
	2.20521	0.974335	1.85019	2.84276	1.12494	2.00593	1.19231	1.7044	0.627169	1.23276	2.72601	0.901811	1.87488	2.23107	1.3713	1.55625	1.33167	1.59716	0.86152	1.73089	0.894915	0.901593	0.844367	1.07841	0.763858	1.41189	0.403676	1.72137	1.02672	1.01307	0.835824	0.853722	1.26649	0.445761	1.14891	0.911535	1.07708	1.25947	0.950369	0.354243
	2.4565	1.00333	1.75492	3.21832	1.43417	2.04974	1.10534	1.85573	0.325629	1.22857	2.63843	0.875183	1.56397	2.56525	1.39509	1.76556	1.22071	1.80961	0.877315	2.13915	0.976435	1.08941	0.904201	0.921548	1.15304	1.2439	0.184147	1.97368	1.04688	1.38466	0.763324	0.917619	1.50535	0.728031	0.952036	0.801449	1.12434	1.21167	0.826669	0.414778
	2.39265	0.988681	1.82118	2.89838	1.81004	2.21833	1.29584	2.00132	0.409535	1.24056	2.77595	1.25481	1.76945	2.19098	1.27502	1.68063	1.4866	1.61379	0.691175	1.92842	0.999787	0.973616	0.669078	0.713773	1.18195	1.11548	0.593027	2.09137	0.798484	1.54171	1.05572	0.825137	1.29468	0.70373	1.0407	0.805055	1.50344	1.18566	0.650502	0.920038
	2.35894	1.11133	1.90758	2.8645	1.29257	1.77314	1.22881	1.71335	0.598923	1.11598	2.74782	1.07222	1.75331	2.41375	1.61661	1.86144	1.10318	2.20611	0.980544	2.02183	0.949875	1.02979	0.821411	1.02015	1.09869	1.52854	0.463157	2.08687	1.14782	1.44927	1.13389	0.664073	1.26631	0.405386	1.10869	1.15108	0.877161	1.52643	0.702857	0.879222
	2.13292	1.02978	1.62377	3.22073	1.12835	1.77196	1.15125	1.73166	0.600131	1.19288	2.58433	1.36404	1.8455	2.36075	1.31281	1.74912	1.1107	2.27661	0.792854	1.89142	0.795118	0.931083	0.764506	0.704718	0.866545	1.27069	0.26094	2.16406	0.797191	1.21033	0.66238	0.653426	1.12685	1.01425	1.06118	0.928557	1.09807	1.4367	0.614695	1.19941
	2.59521	1.20248	1.79934	2.7019	1.57448	1.78417	0.965793	1.99441	0.408202	1.12319	2.87929	1.16215	1.59852	2.6055	1.49491	1.87636	1.05895	1.76418	0.800052	1.64269	0.893235	1.16512	0.815508	0.907485	1.06075	1.34187	0.616224	2.17618	1.22474	1.28281	0.868185	0.682073	1.38444	0.724334	1.09744	0.76689	1.15645	1.0583	0.971298	0.756105
	2.197	0.944566	1.82272	2.67816	1.6437	1.90312	1.3462	1.92886	0.649797	0.973295	2.62311	1.18094	1.69848	2.47134	1.48444	1.66259	1.33256	1.44998	0.578597	1.75683	0.955823	0.914249	0.782472	0.783296	0.462481	0.971155	0.561919	2.20574	1.03708	1.08674	0.980459	0.518666	1.33815	0.502839	1.14549	0.666809	1.01364	1.05854	0.8029	0.316678
	2.2829	0.777222	1.97968	2.8337	1.62027	1.76114	0.990446	1.83599	0.648376	0.965228	2.56235	1.03485	2.01329	2.35691	1.57656	2.03796	1.22339	1.54522	0.553969	1.5142	1.01058	0.949482	0.858805	0.812314	0.591684	0.956447	0.515378	2.02982	1.16586	0.859281	0.490845	0.907754	1.60642	0.282553	1.10044	0.600057	0.938647	1.17201	0.934708	0.660682
	2.61106	0.909904	2.02424	2.94191	1.74677	1.92332	1.29318	1.72455	0.544121	1.09322	2.48957	0.762709	1.84505	2.22197	1.36747	1.87736	1.24868	1.43159	0.577089	1.80549	0.81486	1.31782	1.06142	0.970628	0.933275	1.36902	0.830127	1.97546	1.01554	1.43983	1.07112	0.566862	1.33649	0.806797	1.21586	0.418941	1.05261	1.25362	0.811938	0.678141
	2.72476	0.928998	1.99592	2.85662	1.72915	1.79296	1.0431	2.12623	0.459659	1.17958	2.2947	1.28751	1.64272	2.27002	1.11184	1.89061	1.40515	1.68323	0.619729	1.82547	0.928034	1.21508	0.670887	0.981296	0.742573	1.4097	1.13086	1.77684	1.19383	0.985368	0.574273	0.569728	1.19014	0.883637	0.832588	0.730086	0.851932	1.09775	0.886246	0.617613
	2.27993	1.01531	1.90326	2.766	0.89672	1.78448	0.860726	2.06127	0.338613	1.11132	2.32166	0.993918	1.68878	2.1507	1.37827	1.76117	1.08043	1.44163	0.903539	1.80567	0.919511	1.19822	0.903535	0.816473	0.897436	0.980103	0.638325	1.76459	1.03918	0.90306	0.820144	0.477461	1.54432	0.727802	1.24162	1.09204	0.87284	1.32807	0.994829	0.368064
	2.4928	1.09739	1.8354	3.04485	1.11301	1.77613	0.803843	2.08721	0.877726	1.40851	2.48129	1.06009	1.41293	2.02475	1.46327	2.17265	0.928214	1.58489	0.757177	1.81808	1.02917	1.41084	0.934116	0.992716	0.810885	1.12185	0.676419	1.77604	0.582555	1.27387	0.934971	0.632718	1.31812	0.766207	0.867906	0.551441	0.814077	1.23329	0.950111	0.793905
	2.60633	1.06634	1.98898	2.5941	1.06115	1.51444	1.28963	1.60914	0.589689	0.922287	2.62537	1.20992	1.53901	2.14981	1.68729	2.14681	0.796136	1.60124	1.13508	1.7509	0.965261	1.38241	0.901587	1.10275	1.02176	0.902182	0.60958	1.98715	0.915632	1.33448	0.858906	0.71828	1.24305	1.1239	1.01799	0.931565	0.877826	1.21313	0.832371	0.41639
	2.20384	1.19073	2.00778	2.51568	1.36062	1.99165	1.41469	1.99015	0.736012	1.18205	2.67017	1.31837	1.57288	2.82323	1.45675	2.0722	0.876942	1.59861	0.477993	1.71351	1.03013	1.35015	0.681404	0.860126	1.21983	1.37065	1.08233	1.9483	0.962617	1.6202	1.16398	0.552975	1.29662	0.944378	1.17601	0.867029	0.730218	1.45568	0.619547	0.959758
	2.63749	1.30996	2.14009	2.784	1.14519	1.63299	1.00504	2.20625	0.760869	0.912153	2.70217	1.09214	1.7245	2.32898	1.59509	1.78678	1.3123	1.38942	0.95638	1.63748	0.932746	1.37361	0.701036	1.01876	1.01	1.29077	0.640111	1.97479	0.804586	1.27843	1.1286	0.620004	1.26918	1.0183	0.923952	0.916994	0.731865	1.39186	0.726976	0.480665
	2.5285	1.0967	2.25725	2.63953	1.46666	1.72885	0.982942	2.18875	0.73128	1.07165	3.04648	0.908728	1.70196	2.31895	1.3871	1.89247	1.53366	1.68333	0.62499	2.0762	0.903397	1.16318	0.665027	0.988304	0.650583	1.25797	0.522936	2.10793	0.623234	1.22506	1.13979	0.390511	1.31874	1.09975	0.833665	0.641941	0.723332	1.02666	0.632449	0.495637
	2.89484	1.12994	2.02739	2.80408	1.13699	1.80064	1.098	1.82473	0.754233	1.10946	2.89224	0.988666	2.00032	1.75651	1.69451	1.90379	1.25138	2.08279	0.661646	2.3126	0.859913	0.978517	0.588442	1.00481	0.750944	1.36655	0.821296	2.21546	0.87614	1.63876	0.705938	0.671795	1.42437	0.995201	1.13085	0.813477	0.731999	1.54756	0.795275	0.826445
	2.72635	0.980342	2.01588	3.04215	1.49097	1.9029	1.23489	2.07441	0.519448	0.940027	3.34778	0.88088	1.9287	2.04449	1.43711	1.79597	1.08026	1.94753	0.812676	1.93854	1.08341	0.910298	0.75981	0.990562	0.550185	1.27484	0.733256	1.97323	1.36582	1.12073	1.04016	0.731748	1.58297	0.72581	1.27537	1.08071	0.962316	1.46456	0.903336	0.524585
	2.64854	1.11609	1.88885	3.23368	1.42343	1.87671	1.34341	2.00827	0.933335	0.914233	2.88601	1.16299	1.48999	2.38166	1.38013	1.61346	1.24357	1.66984	0.552747	2.05471	0.674278	1.45202	0.66824	1.08571	0.684527	1.02829	1.08703	1.75994	1.19968	1.31152	0.80025	0.415784	1.19923	1.04882	1.1531	0.635098	0.830781	1.19076	0.827418	0.5645
	2.37428	0.892739	1.81351	3.25111	0.986861	1.85221	1.16575	1.74021	0.841883	0.841283	2.83232	0.926881	1.9932	2.0019	1.19805	1.99904	0.917262	1.80438	0.842239	1.79269	1.19365	1.38857	0.536705	1.12294	0.806945	1.29925	0.86832	2.19253	1.14583	1.83213	0.898082	0.558119	1.43704	0.746543	1.1921	0.814909	1.0392	1.39544	0.619434	0.586484
	2.58905	1.47915	1.76873	2.98202	1.15879	1.85944	1.09196	2.23449	0.825863	0.792704	3.02693	0.803095	2.16874	1.78708	1.40909	1.93974	1.00966	1.32893	1.20243	1.47288	0.922231	1.0446	0.549112	0.512764	0.882158	1.31483	0.959932	2.47635	1.50158	1.71403	0.557818	0.416714	1.35748	0.971478	1.04884	0.73863	0.799491	1.31531	0.683476	0.522007
	2.64884	1.08232	2.18382	2.84282	1.40628	1.96486	1.04991	2.00798	0.619321	1.04182	2.98219	1.0416	1.81092	2.11209	1.61364	1.72938	1.1907	1.11394	1.09859	1.56297	1.19631	0.959434	0.927514	0.864616	0.803135	1.29083	0.865111	2.39075	1.27474	1.99943	0.909245	0.661834	1.4267	0.688844	1.00997	0.894102	0.714378	1.48449	0.550374	0.404398
	2.78635	1.24065	1.91253	3.16667	1.13164	1.87159	0.742386	2.00642	0.567188	0.956286	2.84153	0.940819	1.44414	2.46771	1.54295	1.55817	1.01704	1.29274	0.882871	1.85753	0.768315	1.16064	0.733648	0.944593	0.907665	1.34795	0.621355	2.01376	1.37556	1.50208	0.929259	0.350499	1.35833	0.659004	1.2358	0.844586	0.935316	1.41723	0.724563	0.603793
	2.68661	0.977553	1.97797	3.26275	1.08437	1.66858	1.21217	1.93249	0.577951	0.880375	3.18248	0.737527	1.88366	2.36483	1.5741	1.93475	0.589243	1.66002	0.807778	1.88129	0.704458	1.20228	0.565664	1.07414	0.676856	1.19124	0.875077	2.58097	1.14808	2.13295	1.1013	0.567154	1.40575	1.0496	1.31426	0.721267	0.93135	1.32277	0.553247	0.578926
	2.37507	1.11461	1.83878	3.05131	1.32074	1.91695	0.921214	1.93002	1.15704	0.818746	2.92274	0.902017	1.68253	2.51153	1.46467	1.72055	1.20635	1.55714	0.928567	2.02259	0.850753	1.0321	0.687036	0.978902	0.879394	1.2865	0.562167	1.99017	1.25366	1.76286	1.40225	0.959924	1.52931	0.804068	1.0252	0.722167	0.793995	1.06374	0.561957	0.583536
	2.34622	1.00449	1.86887	3.02643	1.2921	1.69111	1.18554	2.09327	0.713411	0.935394	2.83915	1.02268	1.8052	2.1597	1.26165	1.71411	1.11855	1.93782	1.15949	1.66015	0.920597	1.19108	0.866212	0.920755	1.21247	1.1999	0.416473	1.99721	1.05334	1.79922	1.08873	0.792133	1.68031	0.458129	1.34033	0.906949	0.669341	1.43505	0.891236	0.619751
	2.38973	0.928466	2.22972	2.76663	1.61446	1.98024	0.870967	2.03274	1.00999	0.856491	2.71143	1.1055	1.89852	1.98823	1.31105	1.76154	0.909072	1.88205	0.978301	1.88963	1.09801	1.35538	0.820441	0.583085	1.24899	1.22498	0.340476	1.94534	1.53716	1.58743	1.18761	0.670028	1.66669	0.788393	1.48846	0.720092	0.814806	1.52822	0.721932	0.794683
	2.71791	0.829958	2.15487	2.92041	1.37587	1.81772	0.805244	1.88212	0.693302	0.983312	3.23218	0.876859	1.89706	2.07519	1.68472	1.78448	0.963898	1.68215	0.711058	2.02232	0.912822	1.25276	0.781323	1.15918	1.11005	1.22557	0.503724	1.80044	1.28293	1.60558	1.2703	0.490694	1.4147	0.650923	1.35924	0.805055	0.797838	1.49287	0.641184	0.909331
	2.63538	1.34661	2.09312	2.87554	1.15145	1.47523	1.04493	1.74344	0.888435	0.681963	2.98991	0.966091	1.97103	2.27547	1.54765	1.72961	1.07764	1.3903	1.2168	1.841	0.889024	1.19479	0.931613	0.664787	1.36978	1.07193	0.419103	2.16059	1.44792	1.44658	1.22839	0.631299	1.33406	0.828157	1.37875	0.688136	0.784199	1.3275	0.595997	0.521556
	2.43236	1.49458	1.99132	3.24157	1.47285	1.84029	1.0388	1.98797	0.625645	1.10954	2.81353	0.677673	1.94559	2.07643	1.36422	2.18141	1.04942	1.95312	0.938178	1.87897	0.865118	1.54813	0.641341	1.05452	1.21979	1.18626	0.624832	1.85736	1.42543	1.184	1.02031	0.508668	1.32768	0.836234	1.39005	0.751577	1.07947	1.53773	0.468971	0.853399
	2.43035	1.18397	1.88638	2.79359	1.62585	1.95323	1.06773	1.82419	0.836171	0.743248	2.8517	1.05942	2.06793	1.92052	1.61471	1.98696	1.28851	1.79369	0.892397	2.24755	0.932868	1.09411	0.755908	0.785528	0.92578	1.20507	0.631359	1.97564	1.50239	1.05186	1.17933	0.297237	1.73308	0.862083	1.50725	0.641515	0.856189	1.58205	0.79056	0.875477
	2.27163	1.33992	1.98343	2.93459	1.48177	1.53948	1.09452	2.1062	0.706112	0.859434	2.67994	1.13032	1.6042	2.34365	1.68454	2.03918	0.937037	1.9965	0.80523	2.45831	0.666227	1.15204	1.0163	0.865907	1.13105	1.20463	0.656015	1.73543	1.76791	1.32896	1.07303	0.412112	1.67067	0.539082	1.3732	0.729302	0.874412	1.45265	0.398929	0.900286
	2.35494	0.937809	1.85562	3.0636	1.45405	1.72429	1.04276	1.57736	1.08282	0.864485	2.81546	0.907066	2.08403	2.05676	1.44802	1.8496	0.741549	1.62481	0.706582	2.09892	0.791517	1.19454	1.02944	0.866261	0.790419	0.978229	0.614571	2.02211	1.14883	1.64817	0.673823	0.741314	1.45563	0.384354	1.13795	0.816657	0.870447	1.26226	0.657077	0.999954
	2.31475	1.25092	1.39662	2.80293	1.09761	1.7392	0.933969	2.21131	0.56563	1.14467	2.61209	1.23543	1.83239	2.09302	1.33888	1.97045	1.01762	1.51258	0.989054	1.87537	0.718953	0.997433	1.26094	0.766664	1.12051	1.39092	0.565273	1.67446	0.975416	1.12145	1.18937	0.566655	1.16272	0.849446	0.952668	0.875595	0.730341	1.57553	0.495305	0.838557
	2.47677	1.32381	1.85547	3.28433	1.04157	1.94231	0.837953	2.05611	0.864473	0.773697	2.55039	0.871711	2.01565	2.11821	1.58184	2.061	0.885067	1.78716	1.06946	2.35361	0.91545	0.931884	1.08474	0.810619	0.991977	1.44702	0.735545	1.60732	1.0352	1.25168	1.07786	0.416024	1.27504	0.739351	1.31887	0.960321	0.665942	1.20173	0.781034	0.660605
	2.68043	1.0418	1.90065	3.30334	1.48828	1.59602	0.940399	1.88268	1.07046	0.734237	2.71836	1.14021	2.13096	2.0238	1.9203	1.88212	0.851494	1.75394	1.17533	1.84167	1.08525	0.814258	0.930963	0.818181	1.14075	1.23745	0.579259	1.75168	1.32323	1.25139	0.913154	0.616319	1.24178	0.964119	1.38592	0.854769	0.94491	1.42575	0.763995	1.02416
	2.57205	1.14748	1.8603	3.49256	1.67476	1.66178	0.903705	1.93377	0.819127	0.823728	2.69445	0.765953	2.20202	1.83435	1.82616	1.85653	0.948021	1.5705	1.01199	1.84455	0.863917	1.25821	1.00891	1.09926	1.21537	1.3019	0.779243	1.8157	1.35105	0.993917	1.04567	0.304244	1.24347	0.902277	1.28609	1.14719	1.16128	1.7556	0.50201	1.01752
	2.28147	1.26485	1.67698	3.32986	1.2772	1.93539	0.764716	2.02556	0.602586	0.959161	2.41787	1.13969	1.80175	2.16471	1.79021	2.25307	0.97614	1.7852	0.929638	1.86293	1.24252	1.01988	1.32909	0.843707	1.14352	1.49529	0.707058	2.15041	1.37042	1.38386	0.654407	0.728083	1.42908	1.05016	0.903493	0.939927	1.08278	1.46436	0.723546	0.841205
	2.32689	1.47609	1.43272	3.11989	1.07355	1.6867	1.09211	1.97111	0.750459	0.977953	2.24577	1.00624	1.96651	1.94568	1.70873	2.02679	0.872771	1.78115	0.841085	2.07403	0.949231	1.13978	0.742969	0.944535	1.10487	1.22004	0.568588	1.85997	1.08401	1.30158	0.763699	0.691984	1.15232	0.845643	0.932832	0.966115	1.15032	1.57183	0.468883	1.14836
	2.57662	1.40629	1.46718	3.1074	1.39434	1.77491	0.902355	1.9377	0.746135	0.91233	2.39709	1.3839	1.86725	2.2016	1.38884	1.88946	1.30219	1.86688	1.00991	2.12326	0.802914	1.06598	0.985937	0.769266	0.990603	1.1793	0.7223	1.54832	1.08442	1.38664	0.86976	0.493193	1.00255	1.33921	1.41482	0.516312	1.29737	1.49421	0.276646	0.836877
	2.24949	1.52343	1.10083	3.26705	1.37233	2.34256	1.00109	2.13304	0.693057	1.09809	2.48735	1.18607	1.71874	2.53443	1.41431	2.00494	0.942821	1.85359	1.5064	2.08176	0.906493	1.52918	1.01521	0.995507	1.41369	1.36621	0.513485	1.48997	0.833316	1.35469	0.986403	0.662403	1.30856	0.97024	1.33782	0.76065	0.732134	1.48112	0.327626	0.865683
	2.35927	1.52131	1.51601	2.93251	1.22909	1.91105	1.25784	1.95662	0.708674	0.918875	2.52168	0.903112	1.73324	2.75197	1.74948	1.88192	0.929138	1.78853	1.23317	1.81801	1.13131	1.29898	0.806437	0.927829	1.18866	1.27277	0.367282	1.77194	0.918915	1.29007	1.12623	0.746356	1.08102	1.26775	1.07513	0.555741	0.794137	1.40341	0.484659	0.712486
	2.68493	1.46177	1.66025	3.16053	1.5568	1.81082	0.896071	2.00139	0.816363	0.836018	2.54751	0.974054	1.85203	2.52159	1.47635	1.93603	0.775044	1.60792	0.949861	1.96641	0.90588	1.35505	1.0805	0.724989	1.38466	1.37865	0.29092	1.75053	1.29749	1.11812	1.26889	0.31513	1.43419	1.28237	1.34946	0.674138	1.00101	1.34908	0.65093	0.386155
	2.31693	1.46812	1.50377	3.00361	1.16414	1.64527	1.17571	1.84476	0.929293	1.05261	2.24628	1.13467	1.69675	1.93933	1.55761	2.01076	1.26471	1.58269	1.21726	2.0743	0.804148	1.15117	0.759843	0.750713	1.00764	1.30639	0.280282	1.57914	1.16662	1.21071	0.867726	0.600579	1.20876	1.4791	1.36515	0.726474	1.11294	1.54357	0.615636	0.9624
	2.71626	1.55546	1.97566	2.9583	1.66437	1.82061	1.31896	1.83699	0.780664	0.998513	2.55751	1.17719	1.66433	2.0228	1.53273	2.05092	1.01272	1.74008	1.10259	2.13922	0.800363	1.02846	0.812101	0.906365	0.811003	1.25667	0.76372	1.67657	1.17428	1.31108	0.799338	0.68994	0.954441	1.43421	0.837737	1.0999	0.915094	1.65568	0.203748	1.21784
	2.72442	1.65714	1.49595	3.49044	1.66229	1.65074	1.46637	2.11317	0.687192	0.998962	2.05406	0.759224	1.87609	2.49746	1.48832	2.01686	0.827857	1.50863	1.21573	1.80745	0.809771	1.04425	0.792006	0.560572	0.900595	1.36903	0.688335	1.80233	1.02156	1.45226	1.03841	0.789808	1.15003	0.504349	1.1712	0.731357	0.963278	1.65449	0.552339	0.737996
	2.958	0.986764	2.00619	3.24674	1.52533	2.08722	1.33641	2.42588	0.31857	1.06039	2.36411	0.972197	2.17469	2.18523	0.981887	1.80254	0.925627	1.65817	1.23206	1.89909	0.923098	1.46608	0.868507	0.960647	1.12156	1.22131	0.471228	1.75298	1.1279	1.64965	1.0497	0.558053	1.04804	0.912212	0.857433	1.06488	0.845874	1.58977	0.652223	0.890595
	2.63084	1.22537	1.78234	2.83981	1.43444	2.13809	1.39333	2.37944	0.682479	1.13933	2.46383	0.897552	1.85474	2.08547	1.36103	1.70716	1.15129	1.69094	0.838411	1.85485	0.98391	1.23719	0.508629	1.26739	0.805848	1.23199	0.677094	1.77411	1.16257	1.57721	0.812101	0.433301	1.17066	0.970271	1.34958	0.889604	0.858283	1.53737	0.697956	0.418285
	2.79235	1.15085	2.03339	2.83881	1.65374	2.19187	1.07389	2.14689	0.801054	1.18395	1.99344	1.08244	1.83697	2.20834	1.33102	1.8557	1.15062	1.71221	0.808915	1.81523	1.38353	0.998171	0.538484	0.766626	0.844019	1.25877	0.271726	2.2028	1.07176	1.4481	0.769295	0.674753	1.19711	1.00224	1.07516	0.670671	0.816379	1.51776	0.642306	0.487937
	2.87009	1.35177	1.88459	2.85029	1.50188	2.01507	1.02566	2.28474	0.845449	1.04957	2.40881	1.09508	1.90521	2.45828	1.0885	1.97778	1.13184	1.6856	1.18295	1.74291	1.12159	0.987376	0.748099	0.971526	0.968705	1.24519	0.665699	1.78892	1.23566	1.19461	0.800086	0.753214	1.0984	1.14491	0.991321	1.0888	0.76357	1.58876	0.242314	0.789935
	2.52253	0.955663	1.91708	2.9556	1.65559	1.85937	1.55335	2.26066	1.08916	0.879985	2.27257	1.30452	1.98728	2.19502	1.16207	2.05241	0.944512	1.65546	0.993467	1.79224	1.15477	1.05933	0.773996	0.844803	0.896488	1.64192	0.814522	1.75694	1.07451	1.3479	0.83343	0.686399	1.31432	0.819287	1.3564	0.82137	1.27189	1.45886	0.624216	0.900632
	2.41585	0.959165	1.90065	2.82439	1.58265	1.7244	1.27075	2.68677	0.694029	1.24811	2.33186	0.833131	1.73453	2.47288	1.30412	1.71778	1.1206	1.49051	0.980054	1.57388	1.10212	1.08935	1.07865	0.867625	1.20668	1.17616	0.611412	1.5759	1.05635	1.65224	0.899673	0.813378	1.07544	0.726058	1.16239	1.08933	0.890925	1.38172	0.415621	1.13458
	2.25021	0.728187	1.66536	2.88475	1.71258	2.17672	1.2693	2.44352	0.758491	1.12913	2.34316	0.832419	2.15268	2.3188	1.2737	1.72991	1.26707	1.79677	1.01706	1.67166	1.20096	0.931238	0.829871	0.55187	1.01418	1.63745	0.564603	1.40525	1.09143	1.33796	0.72308	0.968546	1.27208	0.474737	1.27681	1.05722	0.983427	1.38274	0.276941	1.26628
	2.18965	0.945331	2.063	2.65387	1.88753	1.9927	1.25887	2.18039	0.677288	0.86012	2.15744	0.962325	1.8998	2.22978	1.35772	1.87133	1.19406	1.86259	0.822706	1.94678	0.758641	0.9775	0.841777	0.920655	1.02469	1.34637	0.517545	1.67471	1.05714	1.24702	0.917443	0.775333	1.06017	0.796956	0.830022	0.958135	1.14955	1.48976	0.325258	1.07544
	2.51023	0.781277	1.81239	2.94028	1.35681	1.77501	1.23172	2.12737	0.710285	0.830022	1.93485	1.06878	1.77921	2.31621	0.991637	1.96058	1.14296	2.02795	1.01412	1.89913	0.973254	1.05585	0.775528	0.745526	1.05163	1.38496	0.570364	1.79591	1.02983	1.20395	0.956097	0.63256	1.14062	0.909491	1.04062	1.16665	0.997567	1.69022	0.603221	1.20744
	2.57691	1.02454	2.06508	2.85158	1.83963	1.80144	0.940396	1.9342	0.63414	0.785668	2.45886	0.759257	1.46226	1.96328	1.33018	2.10524	0.871596	2.0061	0.797006	1.87285	1.03455	1.1867	0.902492	0.607403	1.4708	1.27735	0.552752	1.8136	0.978138	1.40629	0.681597	0.678861	1.25788	1.16635	1.19159	0.862312	1.36081	1.70616	0.372172	1.21091
	2.47256	0.83903	1.93052	3.01341	1.34266	1.71826	1.28369	1.95809	0.450012	1.16839	2.05063	0.824672	1.9378	2.05049	1.19613	1.74422	0.991302	1.63048	1.2839	1.71974	1.01711	0.967094	0.90256	1.01637	1.09972	1.29206	0.381332	1.89569	1.02128	1.29715	0.803783	0.606319	1.10297	1.22737	1.29082	1.1189	0.802452	1.6622	0.751593	0.978296
	2.65433	1.3189	2.07909	2.73775	1.53151	2.04696	1.21937	2.23136	0.432752	0.869567	2.52527	0.978014	1.90333	2.27271	1.06636	1.64534	0.932996	1.58158	1.14981	1.45182	1.12453	0.971033	0.716428	0.766261	1.1359	1.14631	0.645221	2.09632	0.82455	1.37729	0.828977	0.616858	0.713739	1.03171	1.05187	1.12214	0.944761	1.54153	0.790654	0.97152
	2.6438	1.15506	1.85366	2.86292	1.6328	1.81133	1.03814	2.26401	0.517253	0.639843	2.6551	1.12254	1.71218	2.51262	1.13699	1.82198	1.09972	1.83751	1.13871	2.06345	0.952928	1.17608	0.696819	0.970225	1.39943	1.32925	0.488107	1.49009	1.00298	1.04357	0.69482	0.870792	1.05218	0.714056	1.51602	0.851528	1.0498	1.57598	0.533963	0.917358
	2.77899	1.16895	1.79928	2.96267	1.61461	1.86879	1.19909	2.13902	0.488282	0.852177	2.68978	0.967529	1.50272	2.30708	1.12523	1.81993	1.18753	1.7114	0.811436	1.80336	0.939581	1.09904	0.866868	0.917234	1.15264	1.47119	0.236951	1.83399	1.01047	0.995027	0.56426	0.998105	1.27649	1.13508	1.35492	0.802971	0.937676	1.17027	0.80357	0.853027
	2.61825	1.254	1.80418	2.56993	1.27494	1.57236	1.22188	2.38668	0.927835	1.15027	2.43111	0.89376	1.62234	2.38144	1.16454	1.84513	1.10289	1.765	0.86582	1.96282	0.912523	1.56098	0.839703	1.22887	1.35688	1.33542	0.375906	1.739	0.941205	1.1281	0.996395	1.01666	0.82243	1.04039	1.37952	1.04485	0.968547	1.61122	0.582026	0.973122
	2.25012	0.970887	1.66089	2.73871	1.59142	1.47393	1.37873	2.07572	0.69582	0.818449	2.76424	1.09316	1.64794	2.33048	1.15516	1.32133	1.17473	1.80424	1.01524	2.15577	0.996621	1.50661	1.08989	0.988304	1.20908	1.15236	0.0803809	1.81813	0.857276	1.18567	0.780558	0.767829	1.01136	1.15622	1.09986	0.924623	0.84809	1.45807	0.674941	0.881356
	2.60589	0.905264	1.87195	2.75128	1.21279	1.87356	1.12189	2.33524	0.894703	0.835901	2.48763	0.989278	1.56086	2.29239	1.33667	1.66712	1.28759	1.72121	0.730028	1.87014	1.20483	1.43585	0.625517	0.820335	1.12973	1.23705	0.214652	1.61816	0.975034	1.07149	0.883386	0.617792	1.03956	0.768765	1.17066	0.952965	0.875396	1.57316	0.7754	0.686893
	2.2135	1.35854	1.4844	2.97854	1.37297	1.84186	1.04773	2.31141	0.909525	0.805372	2.95818	0.851675	1.45673	2.19415	1.43545	1.52122	0.988313	1.4263	1.0013	1.61468	1.27136	1.05643	0.855506	0.962904	1.10724	1.10894	0.164397	1.45898	0.962317	1.01882	0.656962	0.642021	0.930834	0.917634	1.16245	1.0678	0.822367	1.46091	0.481149	0.61365
	3.07047	1.41833	1.9952	2.61665	1.26264	2.05147	1.19905	2.07537	1.06091	0.80993	2.73425	1.03877	1.89087	2.26796	1.17283	1.49126	1.34004	1.70374	0.947511	1.94351	1.06456	1.169	0.827078	0.869364	1.32382	1.11535	0.376398	1.775	0.918437	1.33436	0.736951	0.571148	0.948761	1.10755	0.738667	0.664639	0.758187	1.69551	0.741967	1.11388
	2.86931	1.17635	1.89686	3.01723	1.296	1.86751	1.05076	2.2579	1.02824	0.804009	2.40128	1.05732	1.74475	1.9171	1.59211	1.90746	0.943797	1.6922	1.26286	1.62407	1.09613	0.822948	0.948649	0.686109	1.29746	1.20027	0.158596	1.7224	1.17775	1.20069	0.711427	0.612188	1.02894	0.920762	0.921068	0.630765	0.86032	1.77873	0.595111	0.959767
	2.52904	1.26536	1.84869	3.24648	1.37023	2.10024	1.18494	1.93052	0.480795	0.541626	2.45839	0.863835	1.75385	2.06195	1.56084	1.86463	1.11309	1.76343	1.00673	1.62403	0.955987	0.909351	0.64365	0.9054	0.98825	1.09643	0.292715	1.73499	1.03358	1.22695	0.91056	0.380858	1.1215	0.454662	1.40192	0.792727	1.06791	1.59593	0.640903	1.0056
	2.74281	1.0786	1.68117	2.86636	1.34827	1.86525	1.21196	1.57505	0.841193	0.670473	2.55517	1.23907	1.95245	2.19639	1.25483	1.54187	1.28131	1.47556	0.830748	1.6627	1.21179	1.22653	0.917425	1.17121	1.18567	1.56616	0.207176	1.88721	0.851087	1.2127	0.793979	0.639333	0.993857	0.632743	1.22451	0.991269	0.829148	1.45322	0.599155	1.29505
	2.57612	1.24297	1.61191	2.9844	1.23682	1.73221	1.04084	1.43257	1.07272	0.950701	2.74088	0.999939	1.75533	2.40253	1.37847	1.86664	1.00365	1.74322	1.03258	2.19556	1.51778	1.30245	0.910598	1.1758	1.41996	1.28131	0.133525	1.73118	1.1667	0.881169	0.851174	0.747091	1.3897	0.913981	1.33591	1.07956	0.904819	1.71726	0.494665	1.39061
	2.61429	1.29424	1.53831	3.14716	1.58297	2.07248	0.644994	2.05471	1.23639	0.66212	2.44765	1.05177	1.94697	2.09136	1.75882	1.52201	1.06236	1.4827	1.0576	1.58399	1.29042	1.1915	0.940528	0.978835	1.34377	1.28016	0.15252	2.03496	0.810878	1.35908	0.865334	0.716524	1.23117	0.680252	1.04217	0.853714	1.17578	1.79317	0.72939	1.17072
	2.86455	1.18787	1.69719	3.1586	1.52532	2.06553	0.869873	2.05117	0.952295	0.762624	2.36115	0.89909	1.71589	2.52213	1.84688	2.08503	1.03517	1.82343	0.868668	1.8724	1.26012	1.28407	0.991107	1.01083	1.60715	0.958292	0.289932	1.65142	1.26985	0.993925	0.882022	1.01073	1.27246	0.876511	0.577636	0.74465	0.865496	1.64945	0.783821	1.087
	2.60238	0.668394	1.43803	3.07629	1.43406	1.64359	0.868506	2.28448	0.880331	0.758994	3.03604	1.06877	1.88353	2.58634	1.56312	1.85297	0.970941	1.69349	1.14374	1.69563	1.22505	1.19566	0.936894	0.578666	1.20713	1.04253	0.27974	1.68591	1.25126	1.06395	1.09952	0.517269	1.05166	0.695731	1.10096	0.532156	1.11441	1.74938	0.494819	1.34127
	2.62283	0.975511	1.8368	2.82359	1.72201	1.4857	0.76356	1.82184	0.64507	0.607853	2.57629	0.896358	1.9133	2.36158	1.85445	2.08323	0.818483	1.87351	0.895388	2.0298	1.24618	1.18964	0.728822	1.06826	1.28691	1.07579	0.643238	1.81102	0.931987	1.18944	1.19058	0.583292	1.10839	0.934522	1.18438	0.837395	0.972679	1.72533	0.580664	1.41581
	2.36349	0.913269	1.73108	3.20536	1.51525	1.83546	0.893193	2.14405	1.15306	0.724912	2.70942	1.06646	1.81297	2.3372	1.91987	1.67048	1.01094	1.4037	1.23123	1.83744	1.0529	1.4424	0.819567	1.18334	1.21991	1.42615	0.433894	1.47672	1.1028	1.13186	0.851728	0.877417	1.27928	0.571491	1.14211	0.887456	0.807298	1.8032	0.50672	1.34857
	2.60388	0.860049	1.96216	2.9718	1.49285	1.90871	1.23096	1.90936	0.841314	0.876268	2.55309	0.931636	1.63114	2.42212	2.05674	1.72545	1.17794	1.57039	0.682365	1.91811	1.06856	1.03155	0.581986	1.1746	1.06828	1.27919	0.616594	1.5875	1.33989	0.940609	0.83526	0.620483	1.17946	0.505266	1.14184	0.898075	1.06713	2.22602	0.627815	1.62612
	2.66347	1.10411	1.68235	2.7962	1.24053	1.71573	1.0212	2.13478	1.04561	0.732069	2.47206	1.06467	1.46792	2.76273	1.46778	1.80895	1.23914	1.57356	1.12347	1.55556	1.21048	1.29433	0.823545	0.789282	1.44899	1.5725	0.344588	1.4916	1.02344	1.10172	0.780453	0.525734	0.926868	0.679103	1.3993	1.14344	1.08283	2.07553	0.552718	1.63952
	2.21236	1.14727	1.83262	2.98749	1.44688	1.61201	0.900156	1.93082	1.10889	0.718144	2.39643	1.22138	1.81631	2.48431	1.18412	1.87179	1.22996	1.47763	1.29309	1.53793	0.956255	1.20207	0.702246	1.03564	1.07195	1.18777	0.37424	1.91153	0.95829	1.35813	0.715979	0.879342	1.03781	0.806067	0.99286	1.01124	1.11297	2.44379	0.518884	1.38588
	2.37539	1.07735	1.73612	2.85459	1.67981	2.06881	0.936327	2.18628	0.8986	0.906546	2.20095	0.76759	1.77237	2.69629	1.47451	1.67088	1.25318	1.60958	1.24104	1.5152	1.10168	1.17565	0.740279	0.866216	1.23928	1.58375	0.305937	1.64825	1.3082	1.08388	0.936411	0.698848	1.24129	0.876223	1.26913	1.18923	1.13859	2.09318	0.838697	0.972074
	2.39503	1.04193	1.88617	2.67832	1.6681	2.0855	1.03491	1.83685	0.880626	0.717914	2.25963	0.885535	1.803	2.12633	1.38867	1.81706	1.11568	1.80689	1.16862	1.80852	0.915506	1.35536	0.90897	0.911168	1.32444	1.26623	0.66871	1.75479	1.21409	1.18667	1.01788	0.661056	1.01656	0.870055	1.27593	0.819858	0.937139	1.67532	0.748014	1.2136
	2.71844	1.01104	1.55362	3.27111	1.36079	1.76045	1.22458	1.82096	0.809585	0.857331	2.59835	0.808236	2.03832	2.10395	1.70562	1.7725	1.16117	1.66912	1.55989	1.33484	1.14495	1.02414	0.710071	0.704854	1.01668	0.873117	0.644053	1.90361	0.950999	1.49373	1.02095	0.684479	1.07361	0.832723	1.08048	0.923179	1.21055	2.00162	0.415939	1.61068
	2.34477	0.931583	1.63012	2.90451	1.40515	1.70113	1.00364	2.08342	1.09302	0.871125	2.55484	0.741555	2.15087	2.09346	1.30331	1.80496	1.26192	1.57344	0.941589	1.63927	0.93818	1.13043	1.25346	1.27601	0.897123	1.31057	0.489035	1.51241	0.883614	1.075	1.14814	0.72063	1.18894	0.54324	1.05048	0.919022	1.25419	2.13407	0.453779	1.71178
	2.22423	1.11357	1.63686	2.83837	1.65239	2.08128	1.07464	1.6501	1.08481	0.729812	2.50337	0.826292	2.01205	1.90716	1.3541	1.94788	1.18266	1.6167	0.981157	1.83885	1.05527	1.16349	0.911768	1.0046	0.593637	1.37353	0.561219	1.9312	1.14671	1.19068	0.857835	0.442701	0.968696	0.705207	1.30711	0.988728	1.01985	2.02247	0.460842	1.58972
	2.11555	1.36613	1.88686	2.5406	1.47025	1.81466	1.095	1.78724	1.21004	0.629028	2.44952	0.520372	1.73987	2.24225	1.40347	1.71413	1.1984	1.75258	1.08705	1.78314	1.21563	1.15468	0.464868	1.20878	0.835313	1.36765	0.883841	1.68017	0.874213	1.30231	0.93396	0.666861	1.1106	1.04035	1.09243	1.0692	1.10346	2.22393	0.602532	1.65946
	2.40503	1.3478	1.58611	2.50513	1.2788	1.25292	0.883715	1.94495	1.04564	0.609643	2.3617	0.260644	1.94845	1.67582	1.21259	1.93398	1.42991	2.16326	0.982243	1.86897	0.872162	1.01279	0.578977	0.79258	0.684223	1.34385	0.623337	1.5978	1.14475	1.08195	0.951545	0.784466	1.1838	0.412157	1.27426	1.02633	0.936883	1.985	0.396386	1.15026
	2.36186	1.20838	2.06806	2.67634	1.40859	1.52401	1.00813	2.37372	0.933822	0.826901	2.41756	0.555607	2.18547	2.04923	1.31124	1.552	1.44979	1.36717	1.4307	1.2974	1.08167	0.772782	0.785416	0.868008	0.985974	1.45976	0.616711	1.72485	1.36822	1.39911	0.947301	0.649172	1.01757	0.64992	1.14651	0.856135	1.26447	1.9934	0.448257	1.60355
	2.34059	1.09505	1.80132	2.96923	1.89515	1.51722	1.17016	1.9225	0.684471	1.02603	2.38391	0.591653	1.73346	2.42876	1.64374	1.78781	1.30051	1.3593	0.753093	1.65656	1.03154	0.770663	0.823706	0.742785	1.22283	1.32418	0.701283	1.66189	0.970483	1.27861	1.11049	0.638427	1.20419	0.617464	1.36862	0.933067	1.10801	1.85915	0.723439	1.37575
	1.9276	0.970844	1.38969	2.62757	1.84861	1.60006	1.34413	1.93003	0.903933	0.65799	2.25522	0.488152	1.71135	2.12947	1.32325	2.03696	1.18824	1.49954	1.21026	2.15674	1.03322	1.04022	0.517125	1.11274	0.720947	1.38881	0.41008	1.55576	1.32209	1.20469	0.871966	0.528108	1.18381	0.533828	1.21619	0.699474	1.04221	1.94947	0.384222	1.30736
	2.59124	1.08134	1.46449	2.89704	1.6176	1.31403	0.887793	2.11357	1.1048	1.10804	2.32383	0.670252	1.81919	2.31649	1.16939	2.12529	1.37164	1.5742	1.2782	1.86839	1.14302	0.604677	0.782042	0.845513	0.764464	1.16953	0.742866	1.84929	1.02846	1.29837	1.07448	0.311755	1.13291	0.303034	1.37523	0.886383	1.17175	2.06217	0.448419	1.54972
	2.15784	0.946381	1.38632	2.7613	1.60144	1.69814	1.04289	1.73978	0.725607	1.0849	2.45538	0.785837	1.91196	1.94134	1.42416	1.90042	1.18913	1.71167	1.04416	2.04364	1.20547	0.607929	1.19008	0.387323	0.506957	1.36531	0.868629	1.55086	0.979683	1.44191	1.02868	0.583217	1.05215	0.666079	1.34764	0.981357	0.898191	2.23802	0.384851	1.13574
	2.5856	0.801765	2.03006	2.77741	1.77344	1.57804	1.04556	1.66583	1.06991	1.24162	2.38897	0.830726	1.47202	2.15216	1.35475	2.01464	1.11941	1.79522	0.819475	2.32577	0.893981	0.667029	0.831377	0.388896	0.755222	1.31332	0.853991	1.91882	0.857328	1.68674	1.25326	0.349863	1.24972	0.959123	1.25582	0.796997	1.23761	1.89551	0.381381	1.20589
	2.38821	1.00447	1.70688	2.77929	1.6398	1.61469	0.989031	1.5455	0.914087	0.982976	2.66504	0.780028	1.9754	2.35757	1.5522	1.8295	1.35416	1.64229	1.06553	1.87521	1.03177	0.456625	1.07851	0.865591	0.885859	1.24446	0.707403	1.54218	0.805551	1.43375	0.98655	0.532533	1.12114	0.926921	1.13795	0.457361	0.951087	1.90663	0.662292	1.28226
	2.20164	1.21352	1.63952	2.39795	1.41862	1.32122	1.23146	1.4563	1.25771	0.67669	3.00681	0.53264	2.21327	2.43315	1.60347	1.67601	1.30794	1.60086	0.858907	1.80956	1.06869	0.755488	0.856736	0.559532	0.796448	1.36457	0.701066	1.67742	0.549871	1.32321	0.866065	0.490604	0.867648	0.618251	1.1712	0.616951	1.10097	1.75765	0.488481	1.37178
	2.00168	1.05395	1.33869	2.22587	1.0566	1.46854	1.1439	1.89357	1.1105	1.01247	2.71532	0.519768	2.22638	2.22758	1.81443	1.97366	1.46139	1.59847	0.9583	1.75056	0.981132	0.760478	1.34218	0.671049	0.843435	1.60857	0.744756	1.68651	0.737904	1.27771	0.991191	0.540354	1.03247	1.18108	1.19044	0.435378	1.0149	1.65527	0.345912	1.52842
	2.01676	0.880172	1.60842	2.44537	1.37202	1.46721	1.02128	1.8072	1.1779	0.68611	2.8374	0.613708	2.44125	2.26858	1.5042	1.80512	1.14136	1.55692	1.22297	1.81803	0.826004	0.804711	0.813343	0.851338	0.668728	1.44043	0.724567	1.95443	0.664253	1.43102	1.07242	0.345136	0.990001	0.763137	0.999669	0.374192	1.07123	1.64292	0.404401	1.12812
	2.27043	0.687631	1.68538	2.28213	1.32036	1.55034	1.04226	1.97698	1.00712	0.828746	2.81816	0.679891	1.73062	2.47859	1.74331	1.59612	1.09001	1.63037	0.647567	1.82175	0.996842	0.624512	0.948972	0.56521	0.841636	1.34124	1.0337	1.9608	0.489743	1.66983	0.869923	0.567199	1.2642	0.647355	1.05135	0.374081	1.15912	1.50686	0.369446	1.394
	1.94806	0.778408	1.27176	2.32049	1.46939	1.50562	1.16034	1.89235	0.735369	0.900865	2.6812	0.455434	2.19531	2.24351	1.33609	2.04577	0.829218	1.96186	1.11423	1.84883	1.21715	0.612563	1.03143	0.8464	0.85601	1.46074	0.920004	1.75245	0.533963	1.66458	1.14872	0.499458	1.4048	0.519312	1.22232	0.667459	1.27499	2.23168	0.476899	1.60756
	2.10717	0.824356	1.96494	2.66393	1.33873	1.28168	1.08817	1.61765	0.821873	0.641672	3.10567	0.580593	1.77183	2.6453	1.74623	1.71774	1.03604	1.73835	0.838254	1.65976	1.20269	0.546752	1.01907	0.634942	0.769907	1.30152	0.617095	1.49599	0.90635	1.21043	1.00732	0.435277	1.09077	0.895694	1.34299	0.780432	1.36537	1.40437	0.803094	1.16528
	2.3779	0.779831	1.77932	2.67596	1.52693	1.48914	0.91709	2.01506	0.624749	0.996605	2.52824	0.48107	2.39649	2.37052	1.52287	1.76041	1.07203	1.60434	0.982149	1.43049	1.23577	0.508515	0.875892	0.685888	0.761944	1.43326	0.438692	1.62315	0.691035	1.4283	0.875614	0.442525	1.16497	0.601333	0.996874	0.543148	1.35609	1.55874	0.606447	1.46386
	2.33969	1.22554	1.17298	2.41775	1.58137	1.32559	1.28819	1.78483	0.573509	0.842042	2.88707	0.60208	2.53877	2.03933	1.59417	1.4927	0.986325	1.63029	0.429275	1.72569	1.07206	0.612416	0.93658	0.277887	0.961232	1.29463	0.682024	1.65261	0.71744	1.31173	1.05484	0.678203	1.141	0.650956	1.20573	0.644814	1.53022	1.57835	0.783291	1.37909
	2.20962	1.01656	1.70277	2.84271	1.85552	1.19092	1.26726	2.11436	0.719626	0.669326	2.61122	0.580476	2.21126	2.23361	1.5951	1.56577	1.01368	1.4237	1.10698	1.6485	1.25987	0.900388	1.0401	0.369967	0.897366	0.963468	0.804157	1.82482	0.688475	1.60405	0.756078	0.568899	1.16605	0.990739	1.07571	0.442116	1.18892	1.42436	0.411951	1.18477
	2.2382	0.760329	1.4991	2.33759	1.51219	1.46396	1.21343	1.89025	0.821939	0.794432	2.82254	0.694996	1.74462	2.67785	1.5453	1.74449	0.917772	1.60711	1.18984	1.78919	1.1625	0.552097	0.878891	0.753335	0.900482	1.38475	0.645944	1.92743	0.745784	1.48225	1.04013	0.561009	1.04159	0.816837	1.04165	0.644924	1.43691	1.42276	0.642422	1.28111
	2.15826	0.843241	1.75882	2.75304	1.74418	1.56321	1.18731	1.98067	0.856633	0.736005	2.53981	0.627939	2.43379	2.32882	1.89753	1.56679	1.15631	1.5963	1.37795	1.4143	1.17355	0.808581	0.783274	0.581107	0.922439	1.37097	0.703174	1.87752	0.545898	1.19309	1.03697	0.607268	1.24658	1.40554	0.570778	0.501843	1.14152	1.71396	0.745162	1.47295
	2.3157	0.764684	1.37397	2.66759	1.70965	1.13869	1.29038	2.13149	0.907099	1.0463	2.60022	1.01654	2.13718	2.59279	1.73448	1.75686	1.3208	1.46177	1.06308	1.4289	1.09426	0.936146	0.872961	0.526572	0.768165	1.06397	0.681862	1.60488	0.509605	1.49739	0.95493	0.648195	1.15085	0.861002	0.809009	0.541588	1.2901	1.73391	0.509341	1.30608
	2.16194	0.800054	1.53637	2.77994	1.75966	1.56549	1.48785	2.54389	0.822918	0.954682	2.61949	0.499094	2.66367	2.5486	1.69863	1.5413	1.08472	1.44299	0.941232	1.67924	1.02397	0.723521	1.16858	0.808684	1.22545	1.16106	0.54591	1.68533	0.594178	1.20979	0.941034	0.23595	1.10831	0.85529	0.961501	0.488854	1.27371	1.76584	0.697538	1.139
	2.05958	0.436257	1.38475	2.7353	1.50199	1.47911	1.25163	2.25303	1.12245	1.15725	2.67901	0.630383	2.00978	2.78414	1.6616	1.77398	1.39631	1.78115	0.897364	1.72886	0.897377	0.788138	0.91681	0.704996	0.632748	1.22862	0.862691	1.79985	0.897051	1.14683	1.00245	0.548369	0.929242	0.950747	0.75193	0.458388	1.35686	1.92261	0.980095	1.4074
	2.29254	1.15328	1.76784	2.75107	1.71587	1.26992	1.53201	2.38238	0.996074	1.33882	2.8054	0.900097	2.07593	2.84641	1.52545	1.6889	1.30746	1.67997	0.984235	1.5336	1.10322	1.1226	0.801856	0.702878	0.838371	1.039	0.794185	1.83184	0.707194	1.44296	0.936237	0.450092	1.34117	0.822217	0.995559	0.425736	1.53932	1.41956	0.786593	1.02802
	1.75683	0.855003	1.2669	2.48286	1.56231	1.36473	1.27118	1.96341	0.996233	0.820488	2.70994	0.586628	2.24759	2.44415	1.70788	1.64909	1.27867	1.76599	0.979593	1.51748	0.902312	0.919332	0.794502	0.712566	1.09	1.03633	0.75285	1.70968	0.9509	1.34113	0.997569	0.564223	1.038	1.33981	0.701017	0.808137	1.41981	2.10194	0.539948	1.46591
	1.85551	0.872035	1.41285	2.51227	1.51423	1.45837	1.08967	1.87023	0.933805	1.15583	2.72365	0.916402	1.96697	2.39785	1.37712	2.16273	1.34163	1.53363	1.3292	1.5222	1.156	0.832238	0.935621	0.653381	0.960176	1.42591	0.810665	1.68146	1.24913	1.10467	1.01704	0.479895	1.19088	0.865343	1.20295	0.877826	1.28773	1.71096	0.46132	1.49199
	1.95185	0.769549	1.23225	2.65952	1.291	1.62168	1.13372	2.0298	1.01142	1.08527	2.70149	0.990423	2.26608	2.21939	1.76773	1.78256	1.58279	1.55995	1.21067	1.78953	0.870781	1.02374	0.832604	0.757617	1.11821	1.15646	0.782055	2.23226	0.697013	1.58938	1.14151	0.487114	1.22367	0.860388	0.965126	0.810336	1.30041	1.89976	0.543092	1.54996
	2.11001	0.49887	1.32167	2.79187	1.13287	1.50703	1.17934	1.85435	0.852873	0.889544	2.95453	0.646959	2.331	2.37358	1.60327	1.41965	1.52895	1.09608	1.48537	1.44653	0.968759	0.646407	0.762139	0.885626	0.904334	1.33065	0.554675	1.98289	0.785984	1.30847	1.04253	0.503797	1.30828	0.69414	0.973821	0.706731	1.27598	1.64842	0.61765	1.72383
	1.89504	0.561508	1.12629	2.70302	1.37815	1.64188	1.25014	2.08755	0.891137	0.887619	2.66047	0.892062	2.17679	2.19764	1.84318	1.91012	1.43537	1.69289	1.42386	1.31161	1.14669	0.923005	0.812172	0.870597	1.17792	1.44257	0.733333	2.23191	0.54255	1.21147	1.02226	0.387961	1.19186	0.946134	0.847732	0.572044	1.09974	1.66218	0.801717	1.66721
	1.85058	0.406936	1.10119	2.93799	1.53378	1.41668	0.980874	2.02345	0.973959	1.01541	2.12763	1.01006	1.83928	2.4108	1.19021	1.78246	1.63444	1.63899	1.3916	1.5829	1.19504	0.740774	0.749944	0.703503	1.02506	1.44312	0.635006	1.71437	0.746606	0.821397	1.14859	0.73606	1.21361	0.723339	1.26511	0.712179	0.975321	1.47194	0.738099	1.59514
	1.87459	0.710324	1.02117	2.60682	1.7652	1.16294	1.20209	2.07612	1.15449	0.944169	2.9655	0.86518	2.19858	2.73483	1.54316	2.12769	1.21444	1.68689	1.4213	1.46228	1.05245	1.0775	1.12546	1.02859	1.15414	1.28482	0.730974	2.00246	0.829066	1.27707	0.782581	0.986939	1.23058	0.728232	1.18398	0.510834	0.924954	1.69863	0.488768	1.53155
	1.98166	0.715002	0.765229	2.93348	1.09794	1.38015	1.42843	2.25635	1.01986	1.15215	2.62971	0.810733	2.08769	2.30545	1.43266	1.81299	1.45885	1.9039	1.25567	1.43927	1.14247	0.88625	1.17816	0.844262	1.02732	1.18198	0.886669	2.1169	1.10848	1.17616	1.03121	0.359711	1.05993	0.814353	0.988739	1.0879	0.874436	1.87093	1.01903	1.61732
	2.11796	0.337168	1.03034	2.82421	1.37075	1.67116	1.04824	1.80355	1.04556	1.04674	2.58815	0.700395	1.87316	1.97272	1.50458	1.78373	1.0027	1.57659	1.4024	1.28784	0.824141	1.07053	0.904976	1.14623	1.10495	1.25392	0.937734	2.24328	0.598865	0.964782	1.13574	0.449169	1.2995	1.18444	0.733936	0.714925	0.938617	1.86685	0.385768	1.74502
	2.17767	1.23124	1.31339	2.57161	1.4355	1.45332	1.20674	2.34119	0.891594	0.969075	2.63267	0.428277	1.83648	2.6469	1.7261	1.7988	1.00596	1.52883	1.8193	1.33655	0.968895	0.545407	1.34165	0.726549	1.33542	1.69288	0.732497	1.92272	0.912191	0.988664	0.778568	0.273522	1.38532	1.12206	0.856292	0.642418	1.12448	1.73544	0.476442	1.60242
	2.04903	1.05385	1.15545	2.61216	1.66477	1.37267	1.42919	2.30079	0.746296	0.911801	2.73949	0.668672	1.84528	2.01462	1.47989	1.77328	1.38646	1.31633	1.50405	1.51839	1.08969	0.769432	1.22229	0.769951	1.35212	1.03176	0.741248	2.05749	0.901396	1.20773	0.852545	0.600177	1.41912	0.669916	0.859763	0.73106	0.840877	1.65038	0.582957	1.61235
	2.33272	0.968953	0.97337	2.51369	1.22499	1.43189	0.951246	2.13616	1.06077	0.999089	2.30138	0.655619	2.06627	2.14496	1.57585	1.65965	1.34788	1.5958	0.994949	1.65578	1.08209	0.640105	1.1441	1.00887	1.1506	1.27417	0.864578	2.08503	0.858776	1.05856	1.10356	0.488188	1.28784	0.954437	1.00274	0.552408	0.869627	2.05285	0.566918	1.9397
	2.54406	0.895592	1.72005	2.5705	1.45834	1.37478	1.55963	2.1442	0.845962	1.00679	2.55593	0.975143	1.97384	2.41377	1.65579	1.81286	1.19298	1.67319	0.901148	1.67067	1.07785	0.534821	0.906317	0.971145	1.0596	1.22051	0.220528	1.86268	0.94214	0.985103	0.843377	0.678433	0.895661	1.02403	0.984435	0.765719	0.895578	2.08823	0.561022	1.81158
	1.92319	0.665495	1.07845	2.48599	1.54934	1.61354	1.39097	2.21615	0.727438	1.25254	2.75658	0.920668	1.68789	2.50027	1.55652	1.44758	1.35525	1.70068	1.9261	1.14341	0.984498	0.727404	1.1133	0.43337	1.07833	1.28805	0.46476	1.8047	0.936604	0.743067	0.899825	0.251439	1.20241	0.867619	0.957101	0.544794	1.04358	1.71277	0.489299	1.26737
	1.73958	0.823028	0.996801	2.76683	1.29961	1.72993	1.30775	2.17618	0.781226	1.03791	3.10048	0.966443	2.22072	2.62905	1.58726	1.53569	1.26806	1.45886	1.14818	1.49069	1.02398	0.622683	1.14193	0.932141	0.961446	0.951727	0.847657	1.83828	0.772278	1.20677	0.982832	0.604849	1.17392	1.06114	0.912794	0.720032	0.847868	1.94787	0.866922	1.43949
	1.57408	0.897128	1.089	2.77808	1.24321	1.14446	1.64404	2.28367	0.899924	0.771071	2.69373	0.864068	1.76893	2.43773	1.53804	1.56964	1.204	2.03091	1.33924	1.58716	1.03103	0.743318	1.14857	0.593408	1.01289	0.850082	0.61074	1.7191	0.888326	0.976331	1.10094	0.458199	0.909501	1.27131	0.860765	0.733365	1.10826	1.58558	1.00907	1.26138
	1.80089	0.862901	1.14391	2.72598	1.36966	1.72174	1.35535	1.94241	0.510128	0.971852	2.34391	0.940034	1.80592	2.23242	1.51596	1.78023	1.44056	1.36194	1.58945	1.64923	0.851002	0.543429	1.26863	0.970937	1.00664	0.756776	0.815164	1.92043	0.680068	1.01639	1.31397	0.409689	1.25841	1.24289	1.19151	0.612945	1.13495	1.33074	0.931742	1.1135
	1.90829	0.931436	0.908996	2.3575	1.36926	1.52426	1.59087	2.19311	0.758045	1.02863	2.22245	0.774299	1.80141	2.46819	1.52534	1.92062	1.24455	1.22765	2.06672	1.22186	0.997409	0.773954	0.97712	0.866115	0.981078	1.29293	0.333599	1.881	0.690465	1.08811	1.01154	0.517746	1.27026	1.18264	0.925132	1.08074	1.00873	1.37556	0.597177	1.16908
	2.09697	0.910614	1.40223	2.56538	1.28899	1.58492	1.31672	1.88408	0.901004	0.964174	2.14517	0.620063	1.86766	2.34806	1.68104	1.46914	1.4269	1.36138	1.1283	1.13278	0.883793	0.810949	1.1551	0.84478	0.657684	1.31751	0.352574	1.67362	1.30011	0.793842	1.19773	0.757163	1.26203	1.49133	0.720373	1.15487	1.24829	1.70831	0.593306	1.79526
	2.12922	0.691378	1.42815	2.60794	1.12271	1.47595	1.49918	2.16502	0.667854	1.01286	2.37191	1.04196	2.1628	2.3349	1.21357	1.74551	1.18489	1.83365	1.8469	1.69099	0.941401	0.7039	0.792963	1.10432	0.782252	1.4158	0.834585	1.90237	0.921338	1.11908	1.11328	0.322804	1.37433	1.09739	1.13749	1.13758	0.900479	1.6236	0.783929	1.22096
	1.88208	0.837156	0.844857	2.79676	1.33134	1.61332	1.32373	1.89527	0.766779	1.01915	2.51138	1.16967	1.97888	2.55088	1.10875	1.80484	1.38284	1.69827	1.30833	1.33163	0.980718	0.613191	0.937913	0.744023	0.990603	1.27917	0.645168	1.55604	0.916092	1.13993	1.3541	0.833355	1.30683	0.866251	1.30319	0.949449	1.1794	1.3768	0.688125	1.37328
	1.62436	0.885002	1.21958	2.55552	1.60741	1.69762	1.28585	2.30082	0.831748	0.768356	2.59436	1.15751	1.64532	2.78401	1.6234	1.81143	1.45043	1.61466	1.5147	1.321	0.999668	0.922169	1.02065	1.28589	0.774363	1.31866	0.592854	1.60823	1.17933	0.937265	1.02288	0.728679	1.1821	0.877499	1.24879	1.24224	1.12897	1.27786	0.765518	1.20202
	1.96893	0.694057	1.01365	3.06525	1.50861	1.57581	1.22447	1.80881	0.938209	1.03825	2.55384	0.803356	2.25766	2.90786	1.32985	1.79882	1.47928	1.38708	1.44069	1.50197	1.16888	0.833267	0.905859	0.926511	1.02077	1.35754	0.673596	1.5263	1.31662	0.729911	0.913475	0.678627	1.1603	0.935251	1.02133	1.03119	1.1634	1.40251	0.547574	1.32726
	1.88391	0.953338	0.951965	2.53988	1.37381	1.3618	1.30565	1.98118	0.740659	1.10386	2.35436	1.09716	2.08255	2.83796	1.42408	1.51845	1.58083	1.54034	1.93667	1.57035	1.14914	0.959978	0.733302	0.930628	0.844152	0.992535	0.821543	1.64336	1.1344	0.947247	0.992679	0.72637	1.40159	1.09046	1.00486	0.656392	1.40894	1.48259	0.831491	1.19223
	2.17604	0.842514	1.24317	2.46252	1.51833	1.85092	0.91975	2.19069	0.990513	0.808273	2.6617	0.528885	2.42872	2.48642	1.58347	1.94563	1.43727	1.34576	1.86641	1.49984	1.12005	1.08482	0.964891	1.046	0.741349	1.2295	0.821423	1.75519	0.834871	1.33009	0.882782	0.507025	0.811434	0.668417	1.17356	1.10377	1.07428	2.11106	0.720149	1.61152
	2.15334	0.647936	1.28231	2.62656	1.81091	1.42812	1.21785	2.10987	0.814357	0.822235	2.38963	0.731433	2.04683	2.44339	1.37899	1.47737	1.3787	1.86423	1.71838	1.84056	1.1501	1.0156	1.08206	0.709542	0.936647	0.996072	0.702814	1.72023	0.80994	1.30045	1.24299	0.268233	1.01017	1.0577	1.1495	0.713472	1.1273	1.6435	0.763073	1.20067
	1.58329	0.918942	0.843241	2.53121	1.00822	1.52263	0.999684	1.7058	0.827539	0.797757	2.38975	0.612482	1.94209	2.49866	1.39507	1.84758	1.4213	1.53934	1.50887	1.18938	0.850472	0.736791	1.17336	0.558128	0.955642	0.838784	1.06105	1.79435	0.919544	1.56481	1.35467	0.715419	1.03356	0.800836	1.18838	0.98379	1.35056	1.7381	0.658939	1.40528
	1.73828	0.958008	1.09402	2.14129	1.17711	1.46972	1.30735	2.45013	0.985524	0.676323	2.51213	1.04908	1.8729	2.86921	1.42973	1.92614	1.29356	1.50576	1.66697	1.0781	1.03764	0.889618	1.32831	0.628333	0.966412	1.11739	0.600725	1.7056	0.871285	1.17502	1.25304	0.694102	0.928167	1.11413	0.772132	0.82339	1.33392	1.52054	0.657203	1.18008
	2.05198	0.9005	1.0178	2.59294	1.63556	1.70951	1.1282	2.19516	0.956678	1.02937	2.84797	0.840283	2.03987	2.53346	1.5489	1.71146	1.26432	1.40903	1.23083	1.25119	1.30226	0.737771	1.03034	0.661471	0.936561	0.939891	0.741403	1.6165	1.05208	1.30477	1.15589	0.93361	1.22984	1.06212	1.00659	0.817728	1.081	1.65685	0.746452	0.840958
	1.73574	0.929806	1.12262	2.57584	1.25809	1.56863	1.19974	2.20333	0.894244	1.03748	2.81776	0.922796	1.79748	2.45843	1.40921	1.52158	1.38722	1.28098	1.56378	1.23234	1.26645	1.11967	0.948991	1.27836	0.996534	1.11938	0.761928	1.95679	0.641797	1.28088	1.41588	0.754847	0.832566	1.07714	0.6305	0.8011	1.3211	1.43295	1.0035	0.57883
	1.67513	1.11029	0.669389	2.3603	1.28618	1.66564	1.51812	2.05696	0.926814	1.02333	2.23155	0.781367	1.55388	2.52209	1.1261	1.62207	1.50144	1.17247	1.64188	1.18954	1.04134	0.69228	1.10568	0.944073	0.919813	1.21395	0.897545	1.87011	0.785315	1.20085	1.39975	0.684428	1.1443	1.0611	1.15821	0.904752	1.30634	1.49462	0.704977	1.10404
	1.99262	1.12036	1.06367	2.53616	1.9191	1.71884	1.0691	2.27928	0.710442	0.930409	2.50584	0.707997	1.86451	2.47055	1.46161	1.37706	1.48337	1.21143	1.97715	0.905596	0.947968	0.648965	1.11394	0.589572	1.09313	1.05846	1.00097	1.69128	0.987302	0.909847	1.19269	0.859254	1.17039	1.02749	1.12494	0.823644	1.28139	1.60258	0.800057	0.942217
	1.92768	1.08792	1.16442	2.55228	1.71108	1.48598	1.38352	1.91995	0.99731	0.784867	2.54059	0.880305	1.87258	2.63493	1.45873	1.50573	1.29612	1.00705	2.17532	0.999566	1.13359	0.933222	1.3564	0.78365	1.12262	1.13624	0.737175	1.64961	0.768077	1.24385	1.08396	0.924996	1.00238	1.00545	0.849212	0.635123	1.20539	1.65375	0.769252	0.769651
	1.97214	0.771681	1.17875	2.58128	1.582	1.65275	1.34349	2.01833	0.86843	1.09612	2.38589	0.884128	2.29573	2.46666	1.04553	1.67355	1.29666	1.17547	1.83241	1.15739	0.907234	0.841379	1.03584	1.00127	1.05878	1.17079	0.839434	1.63485	0.798083	1.11206	1.16106	0.960113	1.18664	0.824059	0.899383	0.967919	1.06493	1.66513	0.726322	1.14628
	1.95232	0.843573	1.32427	2.54964	1.94306	1.4459	1.46028	2.01459	1.25528	0.835021	2.60913	0.655617	1.91876	2.356	1.57596	1.32651	1.20715	1.45717	1.93219	0.928966	1.05096	0.890685	1.06576	0.875809	0.847697	1.1189	1.10209	1.53403	0.982121	1.29476	1.32454	0.848778	1.00168	1.07864	1.12076	0.853746	1.23965	1.83637	0.367605	1.41142
	1.80789	0.950531	1.06347	2.89398	1.36119	1.86273	1.0756	1.54918	0.749485	0.87509	2.55402	0.665531	1.71618	2.49686	1.4096	1.62367	1.27918	1.3272	1.7781	0.951454	0.897871	0.932993	1.27832	1.09241	0.864196	0.761687	1.02616	1.59605	1.08297	0.812717	1.34227	0.615551	0.93888	1.07062	1.06598	0.752158	1.0825	1.39712	0.761463	1.1629
	1.82267	0.628631	1.04779	2.54891	1.45812	1.42386	1.3739	1.77275	1.05477	1.02618	2.74309	0.823752	1.82466	2.63204	1.62712	1.7729	1.21083	1.20176	1.96482	0.886651	0.925307	0.977738	1.18276	0.972809	0.976475	1.01256	0.626377	1.64227	1.29732	0.908824	1.08813	0.704084	0.835578	1.10608	1.14129	0.658989	1.09925	1.28218	0.656541	1.04686
	2.11493	0.891066	1.28771	2.63321	1.72392	1.58269	1.28818	2.29687	1.03166	1.31414	2.33815	1.15671	1.85511	1.97585	1.24727	1.86553	1.46137	1.51318	1.82466	0.642832	0.99522	1.32292	1.33373	0.648806	1.15673	0.945772	0.653716	1.8442	0.461487	1.46019	1.29031	0.9084	0.805147	0.896444	1.05124	0.611293	1.24967	1.26207	0.616721	0.931303
	1.64468	0.950046	1.17545	2.03277	1.49377	1.27364	1.46605	2.05005	1.03694	0.717223	2.36421	1.04266	2.04801	2.41334	1.19357	1.73183	1.43713	1.29666	1.38314	0.996857	1.04477	1.10535	0.848439	0.792342	0.859022	1.01263	0.695723	1.7966	1.41017	1.18552	1.2578	0.563889	0.905509	1.03428	1.10501	0.729012	1.2737	1.45588	0.59316	1.01969
	1.87817	1.22062	1.64323	2.44045	1.5724	1.60383	1.28163	2.20697	0.94693	1.13008	2.59871	0.957383	1.6686	2.33823	1.44196	1.72375	1.29535	1.64008	1.49762	1.35203	0.84653	1.01949	0.952363	0.942689	0.910182	0.865368	0.69779	1.84988	0.953261	1.00043	1.04517	0.873277	1.225	0.767111	1.02824	1.03445	1.07699	1.696	0.20378	1.00971
	1.74365	0.937155	1.4838	2.32991	1.55038	1.78575	1.50493	2.39553	0.888543	1.17877	2.54103	0.822928	2.16383	2.18302	1.53946	1.7562	1.26202	1.30284	1.74674	1.34632	1.19607	0.948957	0.910022	0.880537	1.04874	0.851098	0.665121	1.79596	1.07681	1.28397	1.20236	0.620382	0.835726	1.30254	1.05171	0.999808	0.875691	1.65201	0.600035	1.10767
	1.58884	0.984134	1.24085	2.27292	1.2483	1.45981	1.33002	2.3693	0.949898	1.12385	2.82496	1.12935	2.02709	2.71866	1.39927	1.74884	1.08852	1.24565	2.03416	1.03198	0.984666	0.866741	0.888514	0.855094	0.464386	0.590371	1.01754	1.52106	0.788108	1.05917	0.804981	0.849188	1.12173	1.03451	0.818742	0.965055	0.995018	1.47466	0.405557	1.11203
	1.82682	1.31549	1.21654	2.26079	1.5759	1.76402	1.40878	2.3807	1.0108	0.906247	2.86496	0.69332	1.92605	2.52801	1.57914	1.4788	1.48109	1.20684	2.06452	1.22389	1.03035	0.940617	0.836381	1.17118	0.701396	0.82343	0.899826	1.80263	0.810584	1.26801	1.14861	0.720537	0.798127	1.13704	0.8842	0.795749	0.986069	1.09326	0.697167	0.84317
	1.82961	0.826491	1.16216	2.54712	1.79035	1.79656	1.47165	2.30931	0.794379	1.03058	2.48821	0.925028	1.73265	2.27242	1.17674	1.52739	1.39792	1.29174	1.76352	1.12017	0.822812	1.13051	1.2164	1.05175	1.13028	1.07815	0.669348	1.70496	1.29015	1.52571	1.19422	0.623294	0.718726	1.22611	1.08825	0.992109	1.18817	1.65145	0.371394	0.808822
	2.0558	0.982792	1.44272	2.2272	1.70063	1.52431	1.50324	1.96257	0.903538	0.86917	2.68453	0.838299	1.75706	2.24716	1.15349	1.72404	1.49132	1.32713	1.59256	1.55755	1.33777	0.910044	1.00559	0.616807	0.984596	0.788653	0.952339	1.62103	0.650697	1.57515	1.29689	0.729019	1.07065	1.09914	1.01469	0.793056	1.24666	1.35376	0.938483	1.0503
	2.21666	0.941053	1.53543	2.28882	1.67621	1.76382	1.31143	2.2218	0.85712	0.624429	2.42681	0.583507	1.75505	2.29723	1.3141	1.52852	1.29679	1.3381	1.71076	1.25751	1.2274	1.02779	1.161	0.696875	1.3097	0.800921	0.799948	1.49747	0.616272	1.30631	0.949321	0.901423	1.00096	1.05407	1.10397	0.740733	1.29215	1.47476	1.01086	0.797467
	2.10171	1.25687	1.65674	2.27299	1.77262	1.37886	1.32053	2.32691	0.932886	0.966762	2.38752	0.979367	2.05064	1.99552	1.27142	1.529	1.03272	1.14742	1.77488	1.16446	1.03835	0.821194	1.08225	0.737108	0.678012	0.927664	0.575929	1.83244	0.833654	1.03874	1.20028	0.613187	0.861244	0.879959	1.16101	0.777062	1.19617	1.22762	0.956516	0.617294
	2.0678	0.945593	1.34158	2.41968	1.55709	1.39237	1.54765	2.31766	0.805651	1.00458	2.44043	0.62414	1.75968	2.09961	1.40405	1.60982	1.40858	1.13271	1.85547	1.18213	0.951445	1.36168	1.14741	0.722962	1.19775	0.74589	0.462165	1.88266	0.581773	1.48973	1.37261	0.618984	1.0713	0.88678	1.16476	0.736166	1.12889	1.63377	0.789905	0.752572
	2.19367	1.09301	1.51472	2.52877	2.15071	1.61712	1.35623	2.46179	0.945421	1.00409	2.6885	1.07833	1.57394	1.99868	1.50731	1.67625	1.49425	1.37859	1.51672	1.49232	0.904553	1.02239	0.973022	0.893144	1.10164	0.743864	0.821452	1.68738	0.953719	1.48577	1.02843	0.605948	1.0459	0.760504	1.14658	0.639328	1.13116	1.84644	1.03207	0.819448
	2.25678	1.45518	1.60071	2.49945	1.92006	1.28419	1.33361	2.39197	0.851243	1.22966	2.76302	1.06093	2.02162	1.91483	1.19648	1.43937	1.25143	0.979749	1.88624	0.734154	1.05883	1.09755	0.873845	0.910142	1.05319	0.945887	0.591986	1.88033	0.998486	1.09252	1.27671	0.394482	1.11181	0.822681	1.1087	0.891323	1.26664	1.37668	0.755116	0.876633
	2.12396	1.08917	1.5918	2.20037	1.6662	1.51898	1.51426	1.94532	1.03875	0.758459	2.53697	0.566099	1.91967	2.32765	1.35763	1.57033	1.4577	1.06857	1.57818	1.12314	0.938983	1.00518	0.767094	0.825989	0.74733	1.03653	0.78318	1.66229	0.682535	1.13092	1.16351	0.542838	1.18925	0.705212	0.962524	0.561796	1.19767	1.55847	0.802869	0.758647
	2.15014	1.21439	1.33721	2.55824	1.67813	1.38938	1.39547	2.12188	0.571869	0.827613	2.78273	1.1474	1.57822	2.52549	1.32158	1.50754	1.45247	1.11853	1.48909	0.904428	1.25543	0.989424	0.929829	1.18818	1.00432	0.899529	0.780507	1.56955	0.939775	1.15757	1.18829	0.836084	0.97997	0.982685	1.14142	0.726729	1.21992	1.57187	0.780716	1.0302
	1.91321	0.900126	1.14965	2.27075	1.52369	1.39598	1.24181	2.17585	0.932449	1.07738	2.72704	1.26322	1.6021	2.58695	1.57274	1.5788	1.46324	1.58466	2.13403	1.02267	1.07097	0.797462	0.902617	0.891057	0.764445	0.836159	0.829426	1.7335	0.698549	1.20172	0.996108	0.705739	0.804357	0.754715	0.923342	0.939937	0.983415	1.43175	0.753936	1.01927
	1.98597	0.898957	1.05342	2.43541	1.50415	1.48679	1.42581	2.05551	0.901873	0.845877	2.7283	1.09814	2.11567	2.69728	1.52538	1.69886	1.56095	1.4613	1.65467	1.086	1.17976	1.07403	0.941184	0.958892	0.842859	0.734918	0.863723	1.69606	0.718002	1.10754	0.931244	0.837282	0.980705	0.590769	0.968491	0.783031	1.07223	1.364	0.636564	0.525155
	1.84175	1.0435	1.49056	2.51886	1.85029	1.50475	1.4123	1.75915	0.518155	0.833841	2.68359	0.575729	2.00599	2.84077	1.37713	1.52953	1.51416	1.20329	1.55524	1.05829	1.2044	0.886085	0.72313	1.18534	0.894184	1.00377	0.863725	1.76871	0.983515	1.21916	1.08671	0.767456	0.782236	0.577505	1.08009	0.930998	0.944023	1.4822	0.72531	1.05067
	1.43379	0.918379	1.12967	2.35174	1.57118	1.69338	1.30698	1.95247	0.454295	1.18584	2.77716	0.617163	2.1491	2.3851	1.23037	1.74459	1.18843	0.884599	1.85947	1.13636	1.1328	0.755953	0.944567	1.07858	0.838561	0.846054	0.613115	1.62482	0.92762	0.676408	1.10448	0.944454	1.15475	0.837867	0.987735	1.24444	0.883618	1.7257	0.778938	0.894591
	2.03259	1.08772	1.52164	2.57626	1.60429	1.37152	1.3567	2.28289	0.518797	1.03606	2.30071	0.706125	2.25794	2.46411	1.24328	1.82685	1.42649	1.15927	1.91303	1.09511	1.17395	0.945596	0.941575	0.781766	1.11062	0.837467	0.774811	1.26894	1.28387	0.980629	0.890836	0.539509	1.1043	0.755583	1.06223	0.904143	0.826087	1.2809	0.87549	0.873591
	1.97493	1.33066	1.34992	2.47449	1.67201	1.52427	1.38778	1.72245	0.664456	0.941261	2.69093	1.06122	2.24293	2.25527	1.10987	1.61706	1.39012	1.20699	1.66005	1.02318	1.20811	1.0991	0.91624	0.867859	0.895829	0.787052	0.769661	1.52538	0.844455	1.27058	1.22283	0.72278	1.36044	0.767558	1.35037	0.832938	0.816558	1.66109	0.922472	1.00085
	2.26867	0.960825	1.50402	2.29729	1.83936	1.74911	1.24482	1.99446	0.52186	0.95492	2.3836	0.933717	2.00733	2.30443	1.197	1.6707	1.27631	0.919946	1.39426	1.14704	1.01462	1.23251	0.978315	1.11099	1.0346	0.850918	0.842681	1.57616	1.13483	1.36404	1.22056	0.890826	1.13325	0.812859	1.10551	0.971732	0.980729	1.50496	1.2447	1.1616
	1.62918	1.29429	1.25051	2.40085	1.5157	1.6025	1.22507	1.77547	0.438061	0.973087	2.43478	0.924201	1.66789	2.49019	1.32078	1.74437	1.58893	1.0506	1.64527	0.8404	0.872281	0.859802	0.792811	1.0203	1.08235	0.525968	1.00875	1.72067	0.9974	1.14175	0.945883	0.885304	1.08587	0.795065	1.01909	1.05693	0.995771	1.55356	0.699173	0.654522
	2.13963	0.908652	1.4577	2.83334	1.6943	1.73163	1.44399	1.99869	0.516431	0.980048	2.40623	0.807482	2.01382	2.27927	1.43286	1.64366	1.57323	1.08859	1.75826	0.967992	0.851828	1.10868	0.686329	1.06927	0.94515	0.719164	1.00091	1.56346	1.34286	1.28431	1.06342	0.569095	0.99719	0.962421	1.0249	0.857093	0.827058	1.67368	0.835629	0.808718
	2.10499	1.33562	1.53546	2.42361	1.74804	1.8475	1.24283	2.0155	0.578111	1.26245	2.7151	0.852704	1.95121	2.43818	1.66626	1.90315	1.27687	1.13973	1.54355	1.07484	1.04721	1.18472	0.549298	1.19828	0.914987	0.941868	1.0914	1.76494	0.982605	1.16227	0.982134	0.772166	0.917498	0.931526	1.08781	1.32803	0.778428	1.60868	0.866941	0.716717
	1.92652	1.06371	1.44319	2.49024	1.41991	1.62127	1.30918	2.00318	0.573131	1.08028	2.12302	0.570576	1.89283	2.28714	1.368	2.10232	1.2491	1.01295	1.61537	0.954165	0.868626	0.996169	0.76588	1.26977	0.914931	0.928863	0.674522	1.74636	1.21289	0.916123	1.32973	0.852596	1.21884	0.884175	0.608104	1.26959	0.63363	2.02459	1.05572	1.23053
	2.1868	1.13585	1.72574	2.27666	1.51658	1.4014	1.47197	2.11545	0.49785	1.11807	2.39801	0.883326	2.16065	2.30609	1.28399	1.92624	1.47174	1.20886	1.61117	1.15019	0.903329	1.34521	0.793546	1.21239	0.873291	0.851984	0.873108	1.27222	1.37868	0.620097	1.08477	0.692837	1.52192	1.04176	1.05578	1.21792	1.06856	1.55183	0.736427	0.808291
	1.79117	1.23687	1.78246	2.15509	1.62705	1.92422	1.40667	2.13507	0.614524	0.918843	2.56746	1.10872	1.88929	2.40662	1.51106	1.4553	1.33766	1.32945	1.48546	1.35198	0.455637	1.11338	0.841689	1.10394	0.955389	1.14042	0.566739	1.96905	0.679268	0.990335	1.08892	0.699007	0.892171	0.951625	0.729767	1.33291	0.733842	1.82108	1.10206	1.0171
	2.1985	1.24065	1.10759	2.97748	1.75481	1.79125	1.48906	2.11189	0.425701	1.14863	2.92485	0.764462	2.35266	2.54293	1.43247	1.85871	1.69423	1.00093	1.74559	1.08062	0.633974	1.03342	1.03794	1.0778	0.994089	1.37687	0.703019	1.97318	0.979835	1.16176	0.988285	1.066	1.19468	0.974952	0.642556	0.915937	0.954073	1.93556	0.876663	0.957758
	2.29102	1.13919	1.94226	2.37101	1.84253	1.46103	1.6149	2.05975	0.657295	1.00035	3.00873	0.811842	2.20388	2.55272	1.65432	1.50669	1.42856	0.93099	2.04477	1.08957	0.804468	0.900438	0.797828	0.856085	0.872472	0.827525	0.892832	1.83197	0.989043	1.44231	1.00906	0.660577	1.17547	1.1956	0.839797	1.08013	0.782781	2.03741	0.501656	1.34183
	1.88478	1.10034	1.5	2.72203	1.26762	1.61595	1.59219	1.88077	0.697817	1.0625	2.76071	0.991426	1.97166	2.60245	1.51084	1.61113	1.57884	1.18917	1.75648	0.955379	1.1626	0.926912	1.06979	0.826817	1.12041	0.700352	0.734585	1.58006	0.86436	1.14136	0.836881	0.762913	1.02074	0.7216	0.848406	1.39326	1.03459	1.86198	0.664288	1.11177
	2.01528	1.16723	1.43996	2.83155	1.33752	1.46131	1.4996	2.22734	0.547646	1.08939	2.71209	1.00668	2.06206	2.17374	1.49085	1.61283	1.61595	0.896894	1.59739	1.25651	0.922048	0.802661	0.851299	0.908802	0.972506	0.940012	0.691306	1.63856	0.900091	0.992554	0.92594	0.569048	1.19095	0.724402	1.01316	1.33867	0.95104	2.00138	0.60861	1.51296
	2.50606	0.900991	1.6917	2.62729	1.26454	1.426	1.5507	1.91581	0.789238	0.859658	2.87164	1.09519	2.23048	2.15806	1.22444	1.40203	1.44441	1.08159	1.90676	1.17866	0.936224	0.834548	0.639912	0.943881	0.996994	1.14847	0.628037	1.5263	1.27501	1.17462	0.934718	0.842623	1.36139	0.945911	0.920737	0.928158	1.15154	2.11134	0.814382	1.36893
	2.07237	0.882085	1.64847	2.53998	1.3958	1.56857	1.77636	1.84261	1.07086	1.23601	2.86663	1.10979	2.13165	2.36212	1.69046	1.9193	1.26725	0.787275	1.5284	0.981791	1.18394	0.876613	1.27687	0.74178	1.47808	0.904031	0.512091	1.76123	0.962267	0.891163	1.10409	0.836455	1.19319	0.912069	1.12477	0.774839	1.042	1.45405	0.876497	1.07143
	1.90731	0.972124	1.58115	2.80659	1.71867	1.61629	1.67707	1.77351	0.989757	1.26656	2.46935	0.594106	1.86717	2.34688	1.45246	1.56925	1.30769	1.11401	1.58478	1.02289	1.19543	1.07242	1.48798	0.771686	1.24724	0.823074	0.854231	1.54772	1.28396	0.965064	1.16267	0.936516	1.02114	0.786557	0.978822	0.73491	0.953404	1.74308	0.783091	1.3625
	2.01604	0.967932	1.62628	2.72323	1.19837	1.48907	1.58175	1.79138	0.764904	1.27051	2.56791	0.803372	2.10156	2.03626	1.5631	1.61362	1.48073	1.38012	1.54177	0.968903	1.18407	1.05319	0.81556	0.823963	1.00289	0.960908	0.804165	1.69996	0.941291	1.02963	0.923777	0.644967	0.956246	0.883901	1.10203	0.582888	1.00585	1.42322	0.697121	0.4804
	2.14968	1.04166	1.80486	2.6461	1.57737	1.34623	1.66092	1.90886	1.09638	1.04271	2.65484	1.11414	1.8293	2.46461	1.60987	1.59094	1.6392	0.933834	1.54077	0.836974	0.782556	0.947308	1.14499	0.804713	1.26741	0.804163	0.878447	1.60397	1.17323	0.800921	1.05895	0.67342	1.17615	0.814981	0.96223	0.944815	1.25886	1.49127	1.04807	0.775297
	2.05216	0.807003	1.61178	2.71929	1.52282	1.67968	1.82658	1.80368	0.749419	1.24187	2.52771	0.819869	1.62526	2.57233	1.61267	1.8763	1.44119	1.09114	1.53713	0.585718	1.30084	1.23522	1.1879	1.40035	1.21063	0.672353	0.78054	1.40748	0.757235	0.79326	0.967304	0.685637	1.40692	0.97442	1.28697	0.998342	1.64718	1.4741	0.784952	0.975125
	1.95967	1.0329	1.51323	2.72015	1.60549	1.53782	1.78696	1.6242	0.769813	1.20481	2.64596	0.930335	1.89312	2.39077	1.47474	1.57749	1.60738	0.896133	1.14225	0.967017	1.23236	0.995335	1.01041	0.8605	0.874043	0.5716	0.709222	1.41357	1.23973	0.865132	0.870848	0.701351	0.849466	0.781298	1.1981	0.877268	1.07212	1.75069	0.680818	0.993998
	2.08056	0.82198	1.78114	2.75966	1.77004	1.74718	1.77765	1.74164	0.426352	1.10004	2.7497	0.938388	1.63618	2.72679	1.52334	1.78566	1.29919	1.18476	1.30067	0.771837	1.08708	0.714477	0.792313	1.05476	0.926264	0.610279	0.948937	1.70341	1.00923	1.209	1.02882	0.874121	1.56009	0.927211	1.09696	1.10719	1.28706	1.58621	0.842529	0.947538
	2.18786	0.852058	1.55387	2.55094	1.71905	1.6989	1.73987	2.05923	0.594261	1.27119	2.56945	0.782632	2.03149	2.53315	1.81368	1.40426	1.31726	1.17391	1.54157	0.554648	1.14601	0.912793	0.985231	1.12589	0.701159	0.891841	0.664254	1.824	1.32854	1.18916	0.940509	0.722105	1.42887	1.24685	1.07733	1.16776	1.14931	1.98028	0.891732	1.33993
	2.11349	1.33558	1.42191	2.39641	1.59543	1.71669	1.45004	1.99211	0.672904	1.05316	2.80599	0.788837	2.12609	2.19588	1.39816	1.57423	1.38734	1.17747	1.21721	0.866503	1.09547	0.932078	0.554812	0.917779	0.829059	0.734819	0.602832	1.79064	1.05633	0.961883	1.05355	1.09302	1.22773	1.04322	0.850426	1.07902	1.44426	1.60797	0.364382	1.16464
	1.86535	0.980575	1.53597	2.11047	1.82938	1.57126	1.70886	1.79395	0.991072	1.08715	2.88965	0.699251	2.45403	2.59147	1.50743	1.34432	1.51692	1.41762	1.24553	0.822957	1.04878	0.567482	0.924886	0.500208	0.595637	0.962035	1.26682	1.66135	1.11467	1.10617	0.979528	0.781365	1.38775	0.877599	0.994725	0.736338	1.17824	1.57727	0.828437	1.17515
	2.21294	1.09168	1.48763	2.28708	1.48008	1.44497	1.77056	1.86576	0.991701	0.898721	2.59482	0.544893	1.9608	2.5095	1.66185	1.4978	1.45318	1.1122	1.32345	0.794474	1.21076	0.807299	0.700693	0.999251	0.879051	0.920181	0.833034	1.85618	1.12317	1.25327	0.908361	0.974053	1.35359	1.37674	1.01151	0.700715	1.34837	1.42475	0.852682	1.05338
	1.7106	1.14747	1.22855	2.58492	1.41972	1.56474	1.20783	1.95346	0.518529	0.871318	2.71578	0.465732	1.72473	2.68725	1.73152	1.3787	1.73976	1.55029	1.29591	0.835737	1.08917	0.879719	0.85225	0.699672	0.572802	0.7473	0.900284	1.47548	1.33102	1.18834	0.91762	0.987806	1.25104	1.21973	1.15597	0.680941	1.28069	1.51129	0.467939	1.11648
	1.92523	1.1169	1.43519	2.55287	1.12313	1.54286	1.7209	2.09821	0.824519	1.24339	2.52256	0.890061	2.1379	2.59518	1.41881	1.73147	1.43542	1.75064	1.12188	0.733203	1.40429	0.995016	0.816436	0.903601	0.586132	1.09064	0.922839	1.96639	1.01293	1.46989	0.922361	0.85228	1.36439	1.1006	1.44637	0.970947	1.56269	1.81989	0.301162	1.42663
	2.00953	0.999327	1.71121	2.66841	1.81865	1.78106	1.56611	2.11178	0.59302	1.1576	2.42389	0.934758	2.08904	2.08725	1.27683	1.53693	1.53517	1.11365	1.38726	0.884268	0.788222	0.841735	1.09768	0.788524	1.05313	0.878565	0.638841	2.06999	0.784156	1.14606	0.93259	0.904582	1.16377	1.38132	1.30366	0.774835	1.40502	1.45857	0.559159	1.08664
	2.364	1.02519	1.59135	2.84158	1.30861	1.36392	1.81234	2.1056	0.76922	1.05584	2.23548	0.828533	1.86095	2.50718	1.38031	1.47852	1.28839	1.07299	1.38732	1.06575	1.06368	1.01385	1.01776	1.08621	1.03374	0.919014	0.536605	1.51244	1.19138	0.888374	1.05427	0.793385	0.967245	1.49404	1.52343	0.949095	0.831033	1.55262	0.566974	0.709346
	1.85375	0.926855	1.65842	2.73132	1.44735	1.14831	1.70925	1.98846	0.641386	0.899731	2.32026	0.594658	1.96769	1.98151	1.86833	1.52348	1.23996	1.36761	1.55553	0.71662	0.934805	0.830613	0.960789	1.21372	0.844582	0.826207	0.968664	1.6158	1.4309	1.10328	0.941874	0.896069	1.02741	1.2677	1.05317	1.12822	1.15866	1.62239	0.334947	0.786567
	1.9614	0.812532	1.71708	2.73352	1.32137	1.42688	1.8313	1.82328	0.712526	0.936831	2.47627	0.969447	2.33491	2.2844	1.64523	1.54275	1.51003	1.47982	1.37758	0.744854	0.824424	0.831189	0.774027	0.883495	0.566928	0.77454	0.795643	1.64037	1.2977	1.097	1.06964	0.639277	1.44285	1.33021	1.14782	0.99975	1.05758	1.57717	0.421769	0.71386
	2.17695	1.1011	1.37601	3.05366	1.18216	1.62145	1.49442	1.93602	0.786072	1.01101	2.33644	0.800849	2.06288	2.36379	1.47852	1.45797	1.56545	1.18433	1.33215	0.562454	0.940573	0.659337	0.587492	0.746581	0.955869	0.993312	1.19776	1.7315	0.97716	1.28544	0.900531	1.07695	1.21783	1.37468	1.37893	0.850026	1.2588	1.77246	0.514976	1.03013
	2.17837	1.23211	1.61202	2.45749	1.31216	1.6161	1.61837	1.84585	0.393304	1.39794	2.45326	0.724096	1.5745	2.35383	0.996387	1.90384	1.27631	1.86681	1.16444	0.914148	1.12424	0.972764	1.12653	1.18885	0.871315	0.904213	1.05769	1.8674	1.08101	1.26905	1.0745	0.920678	0.925058	1.35477	1.32564	1.32766	0.697662	1.60699	0.853009	0.764967
	1.91019	0.810521	1.59048	2.95193	1.2161	1.53019	1.47825	1.91294	0.615865	0.909081	2.60333	0.928832	2.13857	2.50024	1.49266	1.37618	1.32572	1.32586	1.33431	0.90984	0.720047	0.902664	1.26229	0.937512	1.00204	0.773412	0.961526	1.82346	0.973915	1.48345	0.915223	0.706096	1.28789	1.075	1.25843	1.04572	1.2104	1.61495	0.522155	1.08702
	1.91499	0.86206	1.45045	2.70309	1.19268	1.60302	1.58912	2.14105	0.622074	1.26616	3.00572	0.75083	1.91736	2.57186	1.45424	1.71091	1.66406	1.26115	1.30175	0.855386	1.16978	1.0822	1.43972	0.489501	1.21194	0.941859	0.850876	1.64752	1.034	1.27704	1.01841	0.86393	1.19612	1.3661	1.36082	1.09203	1.15885	1.85947	0.626903	1.22617
	2.0627	1.06329	1.63496	2.22827	1.66801	1.35384	1.80098	2.28909	0.677866	1.18458	2.645	0.808215	1.7086	2.37877	1.43658	1.40992	1.51564	1.39379	1.3141	1.0519	1.1017	1.17947	0.64403	1.0733	0.868101	0.964137	1.02263	1.57069	1.37817	1.34932	1.11078	0.734666	1.37367	1.26741	1.67446	1.18491	0.960753	1.68355	0.63819	1.06063
	2.26857	0.76727	1.85972	2.32874	1.84387	1.45433	1.58645	2.13712	0.633893	1.02468	2.70287	1.11728	2.17332	2.5617	1.31478	1.8138	1.57048	1.30685	1.24557	0.968459	1.03777	1.13103	0.992349	0.944925	1.23639	0.778315	0.919825	1.57124	1.11224	1.50426	1.09716	0.934416	1.21787	1.4279	1.21597	0.909027	1.18005	1.72848	0.366578	0.900518
	2.13133	1.00836	1.64207	2.76344	1.65596	1.39191	1.47062	2.14761	0.740048	0.952841	3.03122	1.19713	2.07739	2.34386	1.47033	1.66731	1.74049	1.41936	1.1359	0.852394	0.750961	1.02414	0.744643	0.8243	0.992034	0.60546	1.17382	1.45501	1.32858	1.64547	1.07231	0.807684	1.21952	1.0615	1.33048	1.18559	1.0057	1.86338	0.48907	1.14096
	2.10113	0.398181	2.1188	2.46933	1.69423	1.47266	1.50093	2.13788	0.511947	0.932328	2.50922	1.07048	2.49528	2.24668	1.27743	1.60665	1.57711	1.71513	1.23199	1.01224	1.0602	1.29061	0.879591	1.18348	1.08092	0.316781	1.10746	0.991705	1.14663	1.24487	0.657716	0.93368	1.36961	0.873435	1.53265	0.918278	0.878447	1.92769	0.42323	1.41047
	1.9198	0.721416	1.76545	2.27271	1.24639	1.4665	1.5345	1.73854	0.88354	0.676469	2.92079	1.17204	2.68952	2.26981	1.10095	1.32819	1.27918	1.21844	1.43504	1.06442	1.05213	1.00224	1.20701	0.984709	1.00223	0.838956	0.923625	1.66274	1.23226	1.44451	0.896597	0.90072	1.34476	1.31747	0.946763	1.05426	0.786896	1.82727	0.792777	1.18847
	2.18077	0.684478	1.93904	2.66119	1.72702	1.74946	1.64233	2.0272	0.65073	0.892795	2.73109	1.04286	2.25295	1.9639	1.60642	1.33889	1.59367	1.62965	1.44668	1.14547	1.07522	1.18628	0.968585	1.10068	1.27562	0.450409	0.779661	1.4332	0.68631	1.61505	0.698645	1.18543	1.08281	1.18248	1.39501	1.14138	0.991103	1.9988	0.518578	1.45306
	2.03769	0.939085	1.91269	2.54152	1.98237	1.51755	1.55826	1.80784	1.18218	1.40004	2.63523	0.954447	2.38619	2.41055	1.32195	1.42061	1.39264	1.23238	1.42574	1.04539	1.14468	1.00059	0.91558	1.08666	1.11346	0.704287	0.942344	1.44373	1.17234	1.28922	1.07657	0.778952	1.30972	1.4512	1.18247	1.47995	0.740632	2.12548	0.645367	1.26339
	2.28169	1.00139	1.76684	2.56849	1.73645	1.54908	1.36252	2.1374	0.785059	0.932755	2.90463	1.04683	2.45814	1.95958	1.42892	1.23023	1.43042	1.72356	1.65148	1.41778	0.972579	1.14669	0.743128	1.19539	1.21558	0.513171	1.25695	1.72072	1.12234	1.25001	0.740434	0.909197	1.19908	1.2104	0.992798	1.35996	0.778032	2.33326	0.825557	1.24127
	2.03698	1.14477	1.72173	2.64165	2.2094	1.52777	1.44795	1.93686	0.471618	0.965865	2.7782	1.00478	2.03865	2.55597	1.34951	1.62984	1.34741	1.3604	1.36254	1.37656	1.19806	0.952022	0.689244	0.771084	1.16676	0.690423	1.34399	1.50581	0.909207	1.47892	1.03539	0.641866	1.56367	1.11533	1.70713	1.0416	0.972059	1.94957	0.684525	1.13845
	2.15423	1.35914	1.85788	2.59423	1.8277	1.82326	1.3274	2.05933	0.89209	0.885985	2.85682	1.06039	1.89428	2.21325	1.39679	1.82216	1.34685	1.57767	1.3275	1.10017	1.48073	1.17196	0.910613	1.1713	1.22476	0.468213	1.23649	1.79011	0.86816	1.37817	0.736885	0.739071	1.58861	0.945817	1.95404	0.963704	1.07027	1.938	0.436879	1.34515
	2.1947	1.30035	1.53637	2.30205	1.5628	1.52339	1.23942	2.11663	0.728168	0.852196	2.87174	1.0421	2.57097	2.16279	1.40379	1.61684	1.25494	1.4094	1.28361	1.37243	1.20604	1.10218	1.04616	1.08703	1.22939	1.10697	0.996115	2.02004	0.965843	1.59683	0.802928	0.967416	1.4564	0.791613	1.49259	0.97329	1.03747	1.59585	0.447816	1.26374
	2.34129	0.714696	1.88718	2.90919	1.57274	1.48707	1.31416	1.8866	0.587496	0.873392	2.65346	0.973679	2.31686	1.98154	1.09032	1.43806	1.37187	1.39072	1.22797	1.28314	1.08881	0.881307	0.805137	1.45923	1.16029	1.12103	0.987791	2.18481	0.681832	1.52027	0.89065	0.798221	1.34792	1.12577	1.40976	1.18944	0.80008	2.29208	0.839321	1.26274
	1.87486	0.932011	1.45787	2.42566	1.33773	1.35656	1.69123	1.93321	0.960213	0.944242	2.83486	0.872495	2.14286	2.08031	1.31149	1.45347	1.38792	1.2059	1.18024	1.33327	1.30335	1.04645	1.15523	0.837625	1.39203	1.08644	0.730471	2.02567	0.730254	1.41846	1.11682	0.708871	1.2657	0.677302	1.53249	0.885797	1.10334	2.0614	0.379134	1.08493
	2.23099	0.982311	1.67544	2.72198	1.55349	1.42962	1.47976	1.66402	0.936416	0.804489	3.03752	0.809299	2.25488	1.78775	1.44998	1.7925	1.58884	1.52506	1.25317	1.41352	1.15628	0.736548	0.790579	0.822517	1.06948	0.9371	0.697071	1.61772	0.703223	1.03848	1.06152	1.0312	1.17088	0.912524	1.42669	0.979061	1.34035	2.20562	0.839763	1.59556
	1.85589	0.789417	1.51351	2.5488	1.50692	1.55026	1.25319	2.00399	0.501119	1.20456	2.5058	1.21691	2.06818	2.33	1.32626	1.93436	1.48516	1.51572	0.936054	1.27322	0.959754	0.928541	1.11868	0.957384	0.854342	0.823522	0.759671	1.91249	0.689409	1.24325	1.16965	0.966697	1.38919	1.0232	1.17499	1.0463	0.950133	2.0666	0.713657	1.34904
	2.09047	0.616922	1.47204	2.85716	1.45132	1.35659	1.62354	1.66845	0.802335	0.783981	2.8592	0.808933	2.20077	2.20414	1.43695	1.46546	1.15316	1.84628	1.20477	1.45462	1.29724	1.09715	1.27132	0.620162	1.11146	1.16775	0.613042	2.07657	1.13042	1.28752	1.09826	0.947226	1.22721	1.14739	1.43793	1.18236	0.871078	2.15135	0.864682	1.17028
	2.05198	0.465349	1.73061	2.66178	1.82913	1.65148	1.68108	1.86179	0.639309	1.02734	2.61958	0.825707	2.06893	1.82861	1.66387	1.53067	1.07104	1.7451	1.33031	1.11138	1.18837	0.989093	1.09262	1.08497	0.996751	0.466248	0.95424	1.87176	0.812849	1.47491	0.826234	0.991333	1.0757	0.92049	1.01104	1.41428	0.779289	2.03138	1.01399	1.29219
	2.09439	0.593851	1.74952	2.22767	1.47384	1.88527	1.77642	1.90319	0.438658	1.24068	2.72747	0.710021	1.91581	1.92265	1.7054	1.26018	1.41348	1.62845	0.938264	1.01669	1.18977	1.05739	1.24766	0.845054	1.09018	0.915252	1.04038	1.80179	0.669097	1.5296	1.15729	0.606655	1.38869	0.995338	1.43591	1.168	1.00438	1.74273	0.489091	1.02444
	1.91719	0.753623	1.79688	2.57375	1.69937	1.47109	1.54393	1.69244	0.468324	0.950186	2.46456	1.12848	2.09554	1.9551	1.35083	1.44629	1.0621	1.46448	1.16095	1.16157	1.04614	1.03235	1.37519	0.626088	0.975537	1.03005	1.06093	2.06823	1.60026	1.37233	1.02486	0.815871	1.31808	1.25129	1.51662	1.19283	1.01962	1.83576	0.638531	1.23291
	2.0438	0.574017	1.61924	3.02199	1.32358	1.4075	1.58818	1.85061	0.654508	1.11741	2.51264	0.876788	2.29587	2.09158	1.28974	1.30887	1.29226	1.25801	1.15097	1.08435	1.37783	1.05985	1.62823	0.606142	1.29074	1.28894	1.42904	2.07153	0.684348	1.42057	0.988334	0.915209	1.0945	0.895753	1.13315	1.22974	1.12806	1.58197	0.774319	0.936094
	2.08846	0.799818	1.52754	2.87578	1.48306	1.16823	1.3535	2.19955	0.526613	1.1754	2.53182	0.948888	2.23582	2.19133	1.30943	1.28864	1.51956	1.31029	1.22976	0.997668	1.08733	1.07429	1.29737	0.949298	1.10649	1.31437	1.37163	1.79544	0.78203	1.36474	1.0544	0.870916	1.24387	1.23141	1.34352	0.993008	1.1569	1.58828	0.712631	1.0524
	1.97613	1.05267	1.69379	2.78621	1.6962	1.54555	1.71816	2.11112	0.51817	1.20104	2.52663	1.12886	1.84054	1.94722	1.50684	1.50292	1.31765	1.33089	1.54336	1.403	1.05873	0.85916	1.16832	0.891092	0.982474	1.19978	0.970492	1.99813	0.8222	1.62529	0.927111	0.882683	0.753023	1.24148	1.17209	1.18987	1.07582	1.71432	0.38721	0.867695
	2.18678	0.829064	1.66846	2.80641	1.61907	1.45527	1.29594	2.16187	0.55577	1.05544	2.46757	1.00821	2.09696	2.49998	1.60607	1.32216	1.49215	1.26516	1.79478	0.8385	1.11673	0.954407	1.27327	1.05772	1.29653	1.09821	0.807746	1.8967	1.01019	1.18741	1.02895	0.840293	0.997509	1.21026	0.928133	0.973284	1.12389	1.15808	0.542954	0.954665
	2.19688	0.746283	1.86613	2.7077	1.58899	1.61936	1.41348	1.89738	0.482485	0.846219	2.34493	1.11266	2.13078	2.34577	1.47881	1.54248	1.5764	1.29256	1.63524	1.33294	1.0264	0.855621	1.20449	0.779315	1.27123	0.987974	0.622563	2.17048	0.715449	1.24697	0.961453	0.764977	1.27614	1.40596	0.916691	1.14795	1.05331	1.55492	0.520599	1.03009
[truncated: 265 more rows]

## Sheet: Fig3l
	Apo_rep1_site1	Apo_rep1_site2	Apo_rep2_site1	Apo_rep2_site2	Apo_rep3_site1	Apo_rep3_site2	Apo_rep4_site1	Apo_rep4_site2	ALP_rep1_site1	ALP_rep1_site2	ALP_rep2_site1	ALP_rep2_site2	ALP_rep3_site1	ALP_rep3_site2	ALP_rep4_site1	ALP_rep4_site2
[truncated: 1,426 more rows]

[truncated: 15 more sheets: Fig5a, Fig5b, Fig5c, Fig5e, Fig5f, Fig5g, Fig5h, Fig5j, SFig3e, SFig5e, SFig5f, SFig5g, SFig5h, SFig5i, SFig6h]
